# Supplementary material for: A supertree of Northern European macromoths
Source: PLoS One. 2022 Feb 18;17(2):e0264211. doi: 10.1371/journal.pone.0264211 (PMC8856531; doi:10.1371/journal.pone.0264211)
Supplement: S1 File — (XLSX) [file pone.0264211.s001.xlsx]

## Sheet: Sheet1
SUPPLEMENTARY FILE S1
Valid genus list with information on phylogeny and molecular data availability.						Key to colours in "Data" column
Genera listed considered valid based on Aavik et al. (2017) and Waring & Townsend (2003).						Included in final supertree
All genera have DNA barcode available.						Phylo info available but too little for inclusion in supertree
Colours in column "Data" relate to availabilty of phylogenetic and molecular data.						No phylo info available but molecular data other than barcode available
Colours in taxonomy-related columns used to enhance readability of the taxon list.						In a tree published after input tree search ended (or found later after analysis complete). Data still insufficient for inclusion in analysis.
Superfamily	Family	Subfamily	Genus	Data	Name used by Waring & Townsend (either for all or some species) but synonym in Aarvik et al	Number of Northern European species in the genus
DREPANOIDEA	Drepanidae	Thyatirinae	Achyla			1
			Cymatophorina			1
			Habrosyne			1
			Ochropacha			1
			Polyploca			1
			Tethea			2
			Tetheella			1
			Thyatira			1
		Drepaninae	Cilix			1
			Drepana			2
			Falcaria			1
			Sabra			1
			Watsonalla			2
LASIOCAMPOIDEA	Lasiocampidae	Poecilocampinae	Poecilocampa			1
			Trichiura			1
		Malacosominae	Malacosoma			2		GEOMETROIDEA
		Lasiocampinae	Cosmotriche			1
			Dendrolimus			1
			Eriogaster			2
			Euthrix			1
			Gastropacha			2
			Lasiocampa			2
			Macrothylacia			1
			Odonestis			1
			Phyllodesma			2
BOMBYCOIDEA	Brahmaeidae	Lemoniinae	Lemonia			1
	Endromidae		Endromis			1
	Saturniidae	Aglinae	Aglia			1
		Saturniinae	Saturnia			1
	Sphingidae	Smerinthinae	Laothoe			2
			Mimas			1
			Smerinthus			1
		Sphinginae	Acherontia			1
			Agrius			1
			Sphinx		Hylocius	2
		Macroglossinae	Daphnis			1
			Deilephila			2
			Hemaris			2
			Hippotion			1
			Hyles			3
			Macroglossum			1
			Proserpinus			1
NOCTUOIDEA	Notodontidae	Thaumetopoeinae	Thaumetopoea			2
		Cerurinae	Cerura			2
			Furcula			3
		Notodontinae	Drymonia			4
			Leucodonta			1
			Notodonta			4
			Peridea			1
			Pheosia			2
		Ptilodontinae	Odontosia			2
			Pterostoma			1
			Ptilodon			2
			Ptilophora			1
		Phalerinae	Phalera			1
		Pygaerinae	Clostera			4
			Gluphisia			1
			Pygaera			1
		Dicranurinae	Harpyia			1
			Stauropus			1
	Erebidae	Scoliopteryginae	Scoliopteryx			1
		Rivulinae	Rivula			1
		Hypeninae	Colobochyla			1
			Hypena			6
		Lymantriinae	Arctornis			1
			Calliteara			2
			Dicallomera			1
			Euproctis			2
			Gynaephora			2
			Laelia			1
			Leucoma			1
			Lymantria			2
			Orgyia			3
			Sphrageidus			1
		Arctiinae	Apantesis			1
			Arctia		Parasemia	9
			Atolmis			1
			Callimorpha			1
			Chelis			1
			Coscinia			1
			Cybosia			1
			Diacrisia			2
			Diaphora			1
			Dysauxes			1
			Eilema			10
			Epatolmis			1
			Euplagia			1
			Hyphantria			1
			Lithosia			1
			Miltochrista			1
			Nudaria			1
			Pelosia			2
			Phragmatobia			1
			Setina			2
			Spilarctia			1
			Spilosoma			3
			Spiris			1
			Thumatha			1
			Tyria			1
			Utethesia			1
		Calpinae	Calyptra			1
		Herminiinae	Herminia			3
			Macrochilo			1
			Paracolax			1
			Pechipogo			1
			Polypogon			1
			Simplicia			1
			Zanclognatha			2
		Hypenodinae	Hypenodes			1
			Schrankia			2
		Toxocampinae	Lygephila			3
		Boletobiinae	Eublemma			4
			Laspeyria			1
			Parascotia			1
			Phytometra			1
			Trisateles			1
		Erebinae	Callistege			1
			Catephia			1
			Catocala			10
			Dysgonia			1
			Euclidia			2
			Grammodes			1
			Minucia			1
	Noctuidae	Acontiinae	Acontia			2
		Dyopsinae	Moma			1
		Plusiinae	Abrostola			4
			Autographa			8
			Chrysodeixis			2
			Cornutiplusia			1
			Ctenoplusia			1
			Diachrysia			4
			Euchalcia			2
			Lamprotes			1
			Macdunnoughia			1
			Plusia			2
			Plusidida			1
			Polychrysia			1
			Syngrapha			6
			Thysanoplusia			1
			Trichoplusia			1
		Pantheinae	Colocasia			1
			Panthea			1
			Trichosea			1
		Cucullinae	Cucullia		Shargacucullia	18
			Leuchochlaena			1
			Trigonophora			1
		Eustrotiinae	Deltote			4
		Dilobinae	Diloba			1
		Metoponiinae	Panemeria			1
		Amphipyrinae	Allophyes			1
			Amphipyra			5
			Asteroscopus			1
			Brachionycha			1
			Xylocampa			1
		Acronictinae	Acronicta			14
			Craniophora			1
		Oncocnemidae	Calophasia			1
			Stilbia			1
			Sympistis			4
		Aediinae	Aedia			1
			Tyta			1
		Condicinae	Condica			1
			Eucarta			2
		Heliothinae	Helicoverpa			1
			Heliothis			6
			Periphanes			1
			Protoschinia			1
			Pyrrhia			2
			Schinia			1
		Bryophilinae	Cryphia			4
			Bryophila			4
			Nyctobrya			1
			Victrix			1
		Eriopinae	Callopistria			1
		Noctuinae	Acosmetia			1
			Actebia			4
			Actinotia			1
			Agrochola		Omphaloscelis	10
			Agrotis			12
			Ammoconia			1
			Amphipoea			4
			Anaplectoides			1
			Anarta		Discestra	5
			Anorthoa		Orthosia	1
			Antitype			1
			Apamea			19
			Aporophyla			4
			Archanara			5
			Arenostola			1
			Atethmia			1
			Athetis			2
			Atypha			1
			Axylia			1
			Blepharita			1
			Brachylomia			1
			Calamia			1
			Caradrina		Paradrina	7
			Celaena			1
			Ceramica		Melanchra	1
			Cerapteryx			1
			Cerastis			2
			Charanyca			1
			Chersotis			2
			Chilodes			1
			Chloantha			1
			Cirrhia		Xanthia	3
			Coenobia			1
			Coenophila			1
			Conisania			2
			Conistra			5
			Coranarta		Anarta	1
			Cosmia		Dicycla	5
			Crypsedra			1
			Cryptocala			1
			Dasypolia			1
			Denticucullus		Chortodes	1
			Diarsia			5
			Dichagyris			2
			Dichonia			1
			Dicycla			1
			Dryobotodes			1
			Dypterygia			1
			Egira			1
			Elaphria			1
			Enargia			1
			Epilecta			1
			Epipsilia			1
			Eremobia			1
			Eremohadena			1
			Eriopygodes			1
			Eugnorisma			2
			Eugraphe			1
			Euplexia			1
			Eupsilia			1
			Eurois			1
			Euxoa			11
			Fabula			1
			Fissipunctia		Parastichtis	1
			Globia			2
			Gortyna			2
			Graphiphora			1
			Griposia			1
			Hada			1
			Hadena			11
			Hecatera			2
			Helotropha			1
			Hillia			1
			Hoplodrina			5
			Hydraecia			5
			Hydrillula			1
			Hypocoena			1
			Hyppa			1
			Hyssia			1
			Ipimorpha			2
			Jodia			1
			Lacanobia			7
			Lasionhada			1
			Lasionycta			4
			Lateroglia		Apamea	1
			Lenisa			1
			Leucania		Mythimna	3
			Lithophane			8
			Litoglia		Mesoligia	1
			Longalatedes			1
			Luperina			2
			Lycophotia			1
			Mamestra			1
			Melanchra			1
			Mesapamea			3
			Mesogona			1
			Mesoligia			1
			Mniotype		Blepharita	4
			Mormo			1
			Mythimna			14
			Naenia			1
			Netrocerocora			1
			Noctua			8
			Nonagria			1
			Ochropleura			1
			Oligia			4
			Opigena			1
			Oria			1
			Orthosia			8
			Pabulatrix			1
			Pachetra			1
			Panolis			1
			Papestra			1
			Paradiarsia			1
			Parastichtis			1
			Peridroma			1
			Phlogophora			1
			Photedes		Chortodes	6
			Phragmatiphila			1
			Polia			7
			Polymixis			4
			Polyphaenis			1
			Protarchanara		Chortodes	1
			Protolampra			1
			Proxenus			2
			Pseudeustrotia			1
			Resapamea			1
			Rhizedra			1
			Rhyacia			2
			Rusina			1
			Sedina			1
			Senta		Mythimna	1
			Sideridis		Heliophobus	4
			Spaelotis			2
			Spodoptera			1
			Standfussiana			1
			Staurophora			1
			Thalpophila			1
			Tholera			2
			Tiliacea		Xanthia	3
			Trachea			1
			Xanthia			1
			Xestia			25
			Xylena		Lithomoia	3
			Xylomoia			2
	Nolidae	Nolinae	Meganola			2
			Nola			5
		Chloephorinae	Bena			1
			Earias			2
			Nycteola			4
			Pseudoips			1
					Total species	708
					(excl. Geometroidea)
For Geometroidea, only data availability is indicated			KEY TO COLOURS
			Phylo info available, but in supertree under Geometroidea
			No phylo info available but molecular data other than barcode available
GEOMETROIDEA	Geometridae	Sterrhinae	Cyclophora			8
			Idaea			20
			Lythria			2
			Rhodometra			1
			Rhodostrophia			1
			Scopula			18
			Timandra			2
		Larentiinae	Acasis			2
			Anticlea			1
			Anticollix			1
			Aplocera			3
			Asthena			2
			Baptria			1
			Camptogramma			1
			Carsia			1
			Catarhoe			2
			Chesias			2
			Chloroclysta			3
			Chloroclystis			1
			Cidaria			1
			Coenocalpe			1
			Colostygia			5
			Cosmorhoe			1
			Costaconvexa			1
			Dysstroma		Chloroclysta	4
			Earophila		Anticlea	1
			Ecliptopera			2
			Electrophaes			1
			Entephria			5
			Epirrhoe			7
			Epirrita			4
			Euchoeca			1
			Eulithis			5
			Euphyia			2
			Eupithecia			64
			Eustroma			1
			Gagitodes		Perizoma	1
			Gandaritis		Eulithis	1
			Gymnoscelis			1
			Heterothera			1
			Horisme			6
			Hydrelia			2
			Hydriomena			3
			Lampropteryx			2
			Larentia			1
			Lithostege			2
			Lobophora			1
			Malacodea			1
			Martania		Perizoma	1
			Melanthia			1
			Mesoleuca			1
			Mesotype		Perizoma	2
			Minoa			1
			Nebula			1
			Nothocasis			1
			Odezia			1
			Operophtera			2
			Orthonama			2
			Pareulype			1
			Pasiphila			3
			Pelurga			1
			Pennithera		Thera	1
			Perizoma			9
			Phibalapteryx			1
			Philereme			2
			Plemyria			1
			Psychophora			1
			Pterapherapteryx			1
			Rheumaptera			4
			Scotopteryx			7
			Spargania			1
			Thera			6
			Trichopteryx			2
			Triphosa			1
			Venusia		Discoloxia	2
			Xanthorhoe			10
		Archiearinae	Archiearis			2
		Ennominae	Abraxas			2
			Aethalura			1
			Agriopis			3
			Alcis			3
			Aleucis			1
			Alsophila			1
			Angerona			1
			Apeira			1
			Aplasta			1
			Apocheima			1
			Arichanna			1
			Artiora			1
			Aspitates			2
			Biston			2
			Bupalus			1
			Cabera			3
			Campaea			1
			Cepphis			1
			Chariaspilates			1
			Charissa			2
			Chiasmia			1
			Cleora			1
			Cleorodes			1
			Colotois			1
			Crocallis			2
			Deileptenia			1
			Dyscia			1
			Ectropis			2
			Elophos			1
			Ematurga			1
			Ennomos			5
			Epione			2
			Epirranthis			1
			Erannis			1
			Fagivorina			1
			Glacies			1
			Gnophos			1
			Heliomata			1
			Hylaea			1
			Hypomecis			2
			Hypoxystis			1
			Isturgia			1
			Ligdia			1
			Lomaspilis			2
			Lomographa			2
			Lycia			4
			Macaria			10
			Narraga			1
			Odontopera			1
			Opisthograptis			1
			Ourapteryx			1
			Pachycnemia			1
			Paradarisa			1
			Parectropis			1
			Perconia			1
			Peribatodes			3
			Petrophora			1
			Phigalia			1
			Plagodis			2
			Pseudopanthera			1
			Selenia			3
			Selidosema			1
			Siona			1
			Stegania			2
			Synopsia			1
			Theria			2
		Geometriinae	Chlorissa			2
			Comibaena			1
			Geometra			1
			Hemistola			1
			Hemithea			1
			Jodis			2
			Phaiogramma			1
			Pseudoterpna			2
			Thalera			1
			Thetidia			1
	Uraniidae	Epipleminae	Eversmannia			1
					Total Geometroidea species	388
