# Supplementary material for: A supertree of Northern European macromoths
Source: PLoS One. 2022 Feb 18;17(2):e0264211. doi: 10.1371/journal.pone.0264211 (PMC8856531; doi:10.1371/journal.pone.0264211)
Supplement: S2 File — (XLSX) [file pone.0264211.s002.xlsx]

## Sheet: Sheet1
SUPPLEMENTARY FILE S2
Input tree search Terms for the Macrolepidoptera supertree.			Refs
Searches conducted using combinations of a term from List A and List B.
Searches conducted in Web of Science for 1990 up to Nov 2020.
* indicates any word beginning with that combination of letters.
List A (Taxonomy terms)	List B (Phylogeny terms)
Lepidoptera*	phylogen*		Family level and above from Kristensen (1999) & Van Nieukerken et al. (2011)
Glossata*	cladistic
Coelolepida*	clado*
Myoglossata*
Neolepidoptera*
Heteroneura*
Eulepidoptera*
Ditrysia*
Apoditrysia*
Obtectomera*
Macrolepidoptera*
Macroheterocera*
Moth*
Mimallonoid*
Mimallonid*			Mimallonidae taxonomy from St Laurent & Kawahara (2019)
Zaphantin*
Aurorianin*
Mimallonin*
Lacosomin*
Alheitin*
Trogopterin*
Druenticin*
Luramin*
Bedosiin*
Cicinnin*
Drepanoid*
Drepanid*			Drepanidae taxonomy from Aarvik et al (2017; Nordic/Baltic), Waring & Townsend (2017; British Isles), Hristova & Beshkov (2016; Bulgaria)
Drepanin*
Thyatirin*
Cimeliida*
Axiid*
Lasiocampoid*
Lasiocampid*			Lasicoampidae taxonomy from Aarvik et al (2017; Nordic/Baltic), Waring & Townsend (2017; British Isles), Koren (2012; Croatia), Hristova & Beshkov (2016; Bulgaria), Zolotuhin & Didmanidze (2009,; Caucasia)
Lasiocampin*
Malacosomin*
Malacosomatin*
Pinarin*
Chondrostegin*
Poecilocampin*
Bombycoid*			Bombycoidea taxonomy from Kitching et al (2018)
Bombycid*
Bombycin*
Epiin*
Apatelodid*
Zanolid*
Apatelodin*
Eupterotid*
Eupterotin*
Janin*
Panacelin*
Striphnopterygin*
Ganisa
Brahmaeid*
Lemoniid*
Phiditiid*
Phiditiin*
Anthelid*
Anthelin*
Munychryiin*
Carthaeid*
Endromid*
Mirnid*
Oberthuerin*
Prismostictin*
Saturniid*
Saturniin*
Actiadin*
Saganin*
Attacin*
Agliin*
Bunaein*
Micragonin*
Cyrtogoniin*
Holocerin*
Holocerinin*
Ludiin*
Arsenurin*
Almeidaiin*
Ceratocampin*
Adelocephalin*
Adeloneivaiin*
Adelowalkeriin*
Bathyphlebiin*
Citheroniin*
Citioicin*
Dryocampin*
Neorcarnegiin*
Procitheroniin*
Ptiloscolin*
Scolesin*
Sphingicampin*
Syssphingin*
Cercophanin*
Janiodin*
Hemileucin*
Automerin*
Dirphiin*
Molippin*
Perigin*
Polythysanin*
Oxytenin*
Salassin*
Urotin*
Eochroin*
Eudaemoniin*
Eusterin*
Pseudapheliin*
Tagoropsini
Sphingid*
Langiin*
Macroglossin*
Dilophonotin*
Hemarin*
Smerinthin*
Ambulycin*
Leucophlebiin*
Mimantin*
Sataspedin*
Sichniin*
Monardin*
Pentateuchin*
Sphingulin*
Noctuoid*			Noctuoidea taxonomy from Fibiger & Lafontaine (2005)
Noctuid*
Noctuin*
Agrotin*
Austrandesiin*
Axyliin*
Plusiin*
Abrostolin*
Argyrogrammatin*
Eustrotiin*
Bagisarin*
Acontiin*
Armadin*
Aediin*
Panthein*
Dilobin*
Raphiin*
Acronictin*
Metoponiin*
Cuculliin*
Oncocnemidin*
Amphipyrin*
Psaphidin*
Feraliin*
Heliothin*
Condicin*
Eriopin*
Bryophilin*
Xylenin*
Pseudeustrotiin*
Prodeniin*
Elaphriin*
Caradrinin*
Cosmiin*
Dypterygiin*
Phlogophorin*
Apamein*
Oxytrypiin*
Sesamiin*
Episemin*
Hadenin*
Orthosiin*
Tholerin*
Leucaniin*
Eriopygin*
Glottulin*
Oenosandrid*
Erebid*
Rivulin*
Boletobin*
Hypenodin*
Araeopteronin*
Eublemmin*
Herminiin*
Hypenin*
Phytometrin*
Aventiin*
Calpin*
Scoliopterygin*
Catocalin*
Toxocampin*
Acantholipin*
Arytrurin*
Melipotin*
Synedin*
Eucidiin*
Ectypin*
Ophiusin*
Omopterin*
Euteliid*
Nolid*
Nolin*
Chloephorin*
Sarrothripin*
Eariadin*
Notodontid*
Notodontin*
Dicraneurin*
Thaumetopein*
Pygaerin*
Platychasmatin*
Phalerin*
Heterocampin*
Micronoctuid*
Doid*
Strepsimanid*
Arctiid*
Arctiin*
Callimorphin*
Lithosiin*
Syntomin*
Thyretin*
Lymantriid*
Lymantriin*
Orgyiin*
Leucomin*
