# Supplementary material for: A supertree of Northern European macromoths
Source: PLoS One. 2022 Feb 18;17(2):e0264211. doi: 10.1371/journal.pone.0264211 (PMC8856531; doi:10.1371/journal.pone.0264211)
Supplement: S3 File — (XLSX) [file pone.0264211.s003.xlsx]

## Sheet: Sheet1
SUPPLEMENTARY FILE S3
Input tree list.
Trees listed here are those found based on the input tree search (see SM2).
Within any single study, the tree(s) most suitable for a supertree analysis are shown.
Not all trees included in the final supertree analysis.
Between-study pseudoreplication reduced based on 50% taxon/data overlap cut-off.
Colour coding shows how each tree was treated for the three different partitions of the supertree.
References for studies that replicate other studies given.
						Between-study replication and use of input trees. Colour-coding key-------->				Key to partition status
Reference	Short reference	Figure	Data	Within-study weighting	Newick tree	Bomb. Drep. Lasio.	Noctuoidea	Noctuidae	Notes		Included in analysis
Dowdy NJ, Keating S, Lemmon AR, Lemmon EM, Conner WE, Scott Chialvo CH, Weller SJ, Simmons RB, Sisson MS, Zaspel JM (2020) A deeper meaning for shallow-level phylogenomic studies: nested anchored hybrid enrichment offers great promise for resolving the tiger moth tree of life (Lepidoptera: Erebidae: Arctiinae). Systematic Entomology 45, 874–893	Dowdy et al 2020	3	Mass genomic (AHE from Breinholt et al 2018)	1.0	(((Spilosoma,Spilarctia),Hyphantria),(Atolmis,Miltochrista));						Relevant taxa but covered by another study (indicated) so not included in analysis
Li Z-Q, Wu Y-P, Wang J-P, Cao T-W, Wen J-P (2020) The complete mitochondrial genome of Athetis pallidipennis (Lepidoptera: Noctuidae), Mitochondrial DNA Part B, 5:1346–1348	Li et al 2020a	1	13 protein-coding genes regions of mt genome	1.0	((Ctenoplusia,((Heliothis,Helicoverpa),((((Anarta,Mythimna),Agrotis),Athetis),Spodoptera))),(Catocala,Grammodes));		Wu et al 2019a	Seo et al 2019			Not enough relevant taxa, not included in analysis
Wu Y-P, Lu J-J, Yang J, Wang J-P, Cao T-W, Fan R-J (2020) Complete mitochondrial genome of Anarta trifolii (Lepidoptera: Noctuidae), Mitochondrial DNA Part B, 5, 1290–1292	Wu et al 2020a	1	13 protein-coding genes regions of mt genome	1.0	((Ctenoplusia,((Heliothis,Helicoverpa),((((Anarta,Mythimna),Agrotis),Athetis),Spodoptera))),(Catocala,Grammodes));		Wu et al 2019a	Seo et al 2019
Li J, Lv Q, Han H-L, Zhang A-B (2020) The complete mitochondrial genome of a tussock moth: Euproctis seitzi (Lepidoptera: Erebidae, Lymantriinae), Mitochondrial DNA Part B, 5, 1319–1320	Li et al 2020b	1	13 protein-coding genes regions of mt genome	1.0	(((Lymantria,(Euproctis,Gynaephora)),Hyphantria),(Spodoptera,(Helicoverpa,Agrotis)));		Wu et al 2019a	Seo et al 2019
Kim MJ, Kim I, Cameron SL (2020) How well do multispecies coalescent methods perform with mitochondrial genomic data? A case study of butterflies and moths (Insecta: Lepidoptera). Systematic Entomology 45:857–873	Kim et al 2020	SM1	13 protein-coding genes regions of mt genome	0.5	((((((((((Mythimna,(Noctua,Agrotis)),Spodoptera),Helicoverpa),Acronicta),Ctenoplusia),(Hyphantria,(Lymantria,Gynaephora))),Phalera),GEOMETROIDEA),(Saturnia,Sphinx)),Drepana);	Yang et al 2019c	Wu et al 2019a	Seo et al 2019
		SM2	13 protein-coding genes regions of mt genome	0.5	(((Saturnia,Sphinx),Drepana),((((((((Mythimna,(Noctua,Agrotis)),Helicoverpa),Acronicta),Spodoptera),Ctenoplusia),(Hyphantria,(Lymantria,Gynaephora))),Phalera),GEOMETROIDEA));	Yang et al 2019c	Wu et al 2019a	Seo et al 2019
Sun Y, Zhu Y, Chen C, Zhu Q, Zhu Q, Zhou Y, Zhou X, Zhu P, Li J, Zhang H (2020) The complete mitochondrial genome of Dysgonia stuposa (Lepidoptera: Erebidae) and phylogenetic relationships within Noctuoidea. PeerJ 8:e8780	Sun et al 2020	7a	13 protein-coding genes regions of mt genome	0.5	((((((Spilarctia,Hyphantria),Callimorpha),((Grammodes,Dysgonia),Catocala)),(Gynaephora,Euproctis)),((((Agrotis,Mythimna),Spodoptera),(Heliothis,Helicoverpa)),Ctenoplusia)),Phalera);		Wu et al 2019a	Seo et al 2019
		7b	13 protein-coding genes regions of mt genome	0.5	((((((Spilarctia,Hyphantria),Callimorpha),((Grammodes,Dysgonia),Catocala)),(Gynaephora,Euproctis)),((((Agrotis,Mythimna),Spodoptera),(Heliothis,Helicoverpa)),Ctenoplusia)),Phalera);		Wu et al 2019a	Seo et al 2019
Zhang X-B, Wu Y-P (2020) Complete mitochondrial genome of Eilema ussiricum (Lepidoptera: Erebidae), Mitochondrial DNA Part B, 5:1065–1066	Zhang & Wu 2020	1	13 protein-coding genes regions of mt genome	1.0	(Eilema,(Callimorpha,(Spilarctia,Hyphantria)));		Wu et al 2019a
Park J, Xi H, Park J (2020) The complete mitochondrial genome of Rotunda rotundapex (Miyata & Kishida, 1990) (Lepidoptera: Bombycidae), Mitochondrial DNA Part B, 5:355–357	Park et al 2020	1	13 protein-coding genes regions, 22 tRNA genes of mt genome	1.0	((Macroglossum,Sphinx),Saturnia);
Wu L, Jiang, X, Xie F, Kausar S, Liang D, Wei G, Zhu B, Wang L, Liu C, Qian C (2020) The mitochondrial genome of Smerinthus planus (Lepidoptera: Sphingidae) and its comparative analysis with other Lepidoptera species. Zootaxa 4821:533-552	Wu et al 2020b	8	13 protein-coding genes regions of mt genome	1.0	(((Gynaephora,Hyphantria),(Ctenoplusia,Spodoptera)),Smerinthus);		Wu et al 2019a
Bian D, Ye W, Dai M, Lu Z, Li M, Fang, Y, Qu J, Su W, Li F, Sun H, Zhang M, Li Bing (2020) Phylogenetic relationships of Limacodidae and insights into the higher phylogeny of Lepidoptera. International Journal of Biological Macromolecules 159: 356–363	Bian et al 2020	4	13 protein-coding genes regions of mt genome	1.0	(Sphinx,(Clostera,Mythimna));				After compartmentalising the analysis, not enough taxa in any single partition to provide an input tree
Li J, Zhao Y, Lin R, Zhang Y, Hu K, Li Y, Huang Z, Peng S, Ding J, Geng X, Zhang H, Zhang X (2019) Mitochondrial genome characteristics of Somena scintillans (Lepidoptera: Erebidae) and comparation with other Noctuoidea insects. Genomics 111:1239–1248	Li et al 2019a	9a	13 protein-coding genes regions of mt genome	0.33	((((Gynaephora,Lymantria),(Callimorpha,Hyphantria)),(Ctenoplusia,((Spodoptera,(Athetis,(Mythimna,Agrotis))),(Helicoverpa,Heliothis)))),(Phalera,Clostera));		Wu et al 2019a	Seo et al 2019
		9b	13 protein-coding genes regions of mt genome	0.33	((((Gynaephora,Lymantria),(Callimorpha,Hyphantria)),(((((Mythimna,Athetis),Agrotis),Spodoptera),(Helicoverpa,Heliothis)), Ctenoplusia)),(Phalera,Clostera));		Wu et al 2019a	Seo et al 2019
		9c	13 protein-coding genes regions of mt genome	0.33	((((Gynaephora,Lymantria),(Callimorpha,Hyphantria)),(((((Mythimna,Athetis),Agrotis),Spodoptera),(Helicoverpa,Heliothis)), Ctenoplusia)),(Phalera,Clostera));		Wu et al 2019a	Seo et al 2019
Kawahara AY, Plotkin D, Espeland M, Meusemann K, Toussaint EFA, Donath A, Gimnich F, Frandsen PB, Zwick A, dos Reis M, Barber JR, Peters RS, Liu S, Zhou X, Mayer C, Podsiadlowski L, Storer C, Yack JE, Misof B, Breinholt JW (2019) Phylogenomics reveals the evolutionary timing and pattern of butterflies and moths. PNAS 116:22657–22663	Kawahara et al 2019	1	2098 protein coding genes, transcriptomes	1.0	(Thyatira,((Pheosia,(((Lymantria,Euproctis),(Phragmatobia,Arctia)),(Amphipyra,((Heliothis,Helicoverpa),(Spodoptera,(Mythimna,Agrotis)))))),(GEOMETROIDEA,(Dendrolimus,(Saturnia,((Sphinx,Smerinthus),(Hemaris,(Macroglossum,Hyles))))))));
Yang M, Hu B, Zhou L, Liu X, Shi Y, Song L, Wei Y, Cao J (2019) First mitochondrial genome from Yponomeutidae (Lepidoptera, Yponomeutoidea) and the phylogenetic analysis for Lepidoptera. Zookeys 879:137–156	Yang et al 2019a	6	13 protein-coding genes regions, 22 tRNA, 2 rRNA of mt genome	0.33	((Spodoptera,GEOMETROIDEA),Dendrolimus);	Yang et al 2019c
		7	13 protein-coding genes regions, 22 tRNA, 2 rRNA of mt genome	0.33	((Spodoptera,GEOMETROIDEA),Dendrolimus);	Yang et al 2019c
		8	13 protein-coding genes regions, 22 tRNA, 2 rRNA of mt genome	0.33	((Spodoptera,GEOMETROIDEA),Dendrolimus);	Yang et al 2019c
Yang Z-H, Yang T-T, Liu Y, Zhang H-B, Tang B-P, Liu Q-N, Ma Y-F (2019) The complete mitochondrial genome of Sinna extrema (Lepidoptera: Nolidae) and its implications for the phylogenetic relationships of Noctuoidea species. International Journal of Biological Macromolecules 137:317–326	Yang et al 2019b	7	13 protein-coding genes regions of mt genome	0.5	(((Ctenoplusia,(Acronicta,((Heliothis,Helicoverpa),(Spodoptera,(Athetis,(Mythimna,(Noctua,Agrotis))))))),((Catocala,(Callimorpha,Hyphantria)),(Euproctis,(Lymantria,Gynaephora)))),(Clostera,Phalera));		Wu et al 2019a	Seo et al 2019
		8	13 protein-coding genes regions of mt genome	0.5	(((Ctenoplusia,(Acronicta,((Heliothis,Helicoverpa),(Spodoptera,(Athetis,(Mythimna,(Noctua,Agrotis))))))),((Catocala,(Callimorpha,Hyphantria)),(Euproctis,(Lymantria,Gynaephora)))),(Clostera,Phalera));		Wu et al 2019a	Seo et al 2019
Yang M, Song L, Shi Y, Li J, Zhang Y, Song N (2019) The first mitochondrial genome of the family Epicopeiidae and higher-level phylogeny of Macroheterocera (Lepidoptera: Ditrysia). International Journal of Biological Macromolecules 136:123–132.	Yang et al 2019c	6	13 protein-coding genes regions, 22 tRNA, 2 rRNA of mt genome	0.5	(((((((Euproctis,Lymantria),Hyphantria),(Mythimna,Agrotis)),(Phalera,Clostera)),GEOMETROIDEA),(((Macroglossum,Sphinx),Saturnia),(Dendrolimus,Euthrix))),Drepana);
		7	13 protein-coding genes regions, 22 tRNA, 2 rRNA of mt genome	0.5	(((((((Euproctis,Lymantria),Hyphantria),(Mythimna,Agrotis)),(Phalera,Clostera)),GEOMETROIDEA),(((Macroglossum,Sphinx),Saturnia),(Dendrolimus,Euthrix))),Drepana);
		8	13 protein-coding genes regions of mt genome	1.0	(((((((Euproctis,Lymantria),Hyphantria),(Mythimna,Agrotis)),(Phalera,Clostera)),GEOMETROIDEA),(((Macroglossum,Sphinx),Saturnia),(Dendrolimus,Euthrix))),Drepana);		Wu et al 2019a
Liao Y, Xu M, Wang J (2019) The complete mitochondria genome sequence of Heortia vitessoides Moore. Mitochondrial DNA Part B, 4:4014-4015	Liao et al 2019	1	13 protein-coding genes regions, 22 tRNA, 2 rRNA of mt genome	1.0	((((Hyphantria,Lymantria),Helicoverpa),Phalera),Saturnia);				After compartmentalising the analysis, not enough taxa in any single partition to provide an input tree
Seo BY, Lee G-S. Park J, Xi H, Lee H, Lee J, Park J, Lee W (2019) The complete mitochondrial genome of the fall armyworm, Spodoptera frugiperda Smith, 1797 (Lepidoptera; Noctuidae), firstly collected in Korea, Mitochondrial DNA Part B, 4:3918–3920	Seo et al 2019	1	13 protein-coding genes regions of mt genome	1.0	(((((((Mamestra,Mythimna),(Noctua,Agrotis)),Athetis),(Spodoptera,Acronicta)),(Heliothis,Helicoverpa)),(Trichoplusia,Ctenoplusia)),(Grammodes,Catocala));		Wu et al 2019a
Wu K, Yang J, Ni Y, Liu Q (2019) Identification and analysis of the complete mitochondrial genome of Thaumetopoea pityocampa (Lepidoptera: Notodontidae), Mitochondrial DNA Part B, 4:3654–3656.	Wu et al 2019a	1	13 protein-coding genes regions of mt genome	1.0	(((((Lymantria,Gynaephora),(((Hyphantria,Spilarctia),Callimorpha),(Catocala,Grammodes))),(((Spodoptera,(((Mythimna,(Agrotis,Noctua)),Athetis))),(Helicoverpa,Heliothis)),Ctenoplusia)),(Thaumetopoea,Phalera)),Clostera);			Seo et al 2019
Xue S, Zhang Y, Gao S, Zhang M (2019) Characterisation and phylogenetic analysis of the complete mitochondrial genome of Ctenoplusia albostriata (Lepidoptera: Noctuidae: Plusiinae), Mitochondrial DNA Part B, 4:3509–3510	Xue et al 2019	1	13 protein-coding genes regions of mt genome	1.0	((Catocala,Grammodes),(Ctenoplusia,(Acronicta,(Helicoverpa,(Spodoptera,(Athetis,((Noctua,Agrotis),(Mamestra,Mythimna))))))));		Wu et al 2019a	Seo et al 2019
Zhang Y, Deng S, Liang D, Zhang P (2019) Sequence capture across large phylogenetic scales by using pooled PCR‐generated baits: A case study of Lepidoptera. Molecular Ecology Resources 19:1037–1051	Zhang et al 2019	4	94 nuclear coding genes	1.0	(GEOMETROIDEA,(((Agrotis,Callopistria),Calliteara),((Dendrolimus,Gastropacha),Agrius)));
Przybylowicz L, Lees DC, Zenker MM, Wahlberg N (2019) Molecular systematics of the arctiine tribe Syntomini (Lepidoptera, Erebidae). Systematic Entomology 44:624–637	Przybylowicz et al 2019	1+2	EF1a, RpS5, CAD, MDH, GAPDH, IDH, wingless, COI	1.0	((Coscinia,(Utetheisa,(Callimorpha,Arctia))),Dysauxes);		Zahiri et al 2011
Keegan KL, Lafontaine JD, Wahlberg N, Wagner DL (2019) Towards resolving and redefining Amphipyrinae (Lepidoptera, Noctuoidea, Noctuidae): a massively polyphyletic taxon. Systematic Entomology 44:451–464	Keegan et al 2019	1	EF1a, RpS5, CAD, MDH, GAPDH, IDH, wingless, COI	1.0	((((((Brachionycha,Amphipyra),(((((Noctua,Apamea),(Hoplodrina,Actinotia)),Cryphia),(Pyrrhia,Schinia)),(Condica,Aedia))),((Panemeria,Sympistis),(Acronicta,Craniophora))),Acontia),(((Deltote,Diloba),Panthea),((Abrostola,Autographa),Cucullia))),Moma);
Huang Y, Liu Y, Zhu X-Y, Xin Z-Z, Zhang H-B, Zhang D-Z, Wang J-L, Tang B-P, Zhou C-L, Liu Q-N, Dai L-S (2019) Comparative mitochondrial genome analysis of Grammodes geometrica and other noctuid insects reveals conserved mitochondrial genome organization and phylogeny. International Journal of Biological Macromolecules 125:1257–1265	Huang et al 2019	6	13 protein-coding genes regions of mt genome	1.0	(Clostera,(Phalera,((((Hyphantria,Callimorpha),(Catocala,Grammodes)),(Euproctis,(Lymantria,Gynaephora))),((Ctenoplusia,((((Mythimna,(Agrotis,Noctua)),Athetis),Spodoptera),Heliothis)),Acronicta))));		Wu et al 2019a	Seo et al 2019
Yang M, Song L, Shi Y, Yin Y, Wang Y, Zhang P, Chen J, Lou L, Liu X (2019) The complete mitochondrial genome of a medicinal insect, Hydrillodes repugnalis (Lepidoptera: Noctuoidea: Erebidae), and related phylogenetic analysis. International Journal of Biological Macromolecules 123:485–493	Yang et al 2019d	6	13 protein-coding genes regions of mt genome	0.5	(((((Hyphantria,Callimorpha),Catocala),(Gynaephora,Lymantria)),(((((Agrotis,Noctua),Mythimna),Spodoptera),(Helicoverpa,Heliothis)),Ctenoplusia)),(Phalera,Clostera));		Wu et al 2019a	Seo et al 2019
		7	13 protein-coding genes regions of mt genome	0.5	(((((Hyphantria,Callimorpha),Catocala),(Gynaephora,Lymantria)),(((((Agrotis,Noctua),Mythimna),Spodoptera),(Helicoverpa,Heliothis)),Ctenoplusia)),(Phalera,Clostera));		Wu et al 2019a	Seo et al 2019
Homziak NT, Breinholt JW, Branham MA, Storer CG, Kawahara AY (2019) Anchored hybrid enrichment phylogenomics resolves the backbone of erebine moths. Molecular Phylogenetics and Evolution 131:99–105	Homziak et al 2019	1	AHE as for Breinholt et al (2018), Lep1 anchored hybrid enrichment probe set (incl. RpS5, MDH, IDH)	1.0	(Catocala,(Callistege,Dysgonia));
Wu Z, Ren Y, Chen P, Tian H, Xu A (2019) The complete mitochondrial genome of Lymantria xylina with phylogenetic analysis, Mitochondrial DNA Part B, 4:3128–3129	Wu et al 2019b	1	13 protein-coding genes regions of mt genome	1.0	(((Gynaephora,Lymantria),Hyphantria),(Clostera,Phalera));		Wu et al 2019a
Li J, Hu K, Zhao Y, Lin R, Zhang Y, Li Y, Huang Z, Peng S, Geng X, Zhang H, Zhang X, Ding J (2019) Complete mitogenome of Parum colligata (Lepidoptera: Sphingidae) and its phylogenetic position within the Sphingidae. Zootaxa 4652:126–134	Li et al 2019b	4	13 protein-coding genes regions of mt genome	1.0	((Agrius,Sphinx),(Daphnis,Macroglossum));
Hamilton CA, St Laurent RA, Dexter K, Kitching IJ, Breinholt JW, Zwick A, Timmermans MJTN, Barber JR, Kawahara AY (2019)	Hamilton et al 2019	1	571 loci AHE probe	1.0	((((((Mimas,Smerinthus),Sphinx),(Macroglossum,Hemaris)),(Saturnia,Aglia)),Endromis),Lemonia);
Liu T, Li Z (2019) Phylogenetic and taxonomic study of the complete mitochondrial genome of Spodoptera frugiperda, Mitochondrial DNA Part B, 4:2759–2761	Liu & Li 2019	1	13 protein-coding genes regions of mt genome	1.0	((Lymantria,Gynaephora),(Heliothis,Helicoverpa),(Agrotis,Noctua),Ctenoplusia,Spodoptera,Acronicta);		Wu et al 2019a	Seo et al 2019
Kergoat GJ, Candamine FL, Toussiant EFA, Capdeville-Dulac C, Clamens A-L, Barbut J, Goldstein PZ, Le Ru B (2018) Opposite macroevolutionary responses to environmental changes in grasses and insects during the Neogene grassland expansion. Nature Communications 9: 5089	Kergoat et al 2018	SM2	EF1a, 28S, 16S, 12S, COI, cytB	1.0	(((Eremobia,Arenostola),((Globia,Apamea),((Gortyna,(Archanara,(Denticucullus,(Sedina,Phragmatiphila)))),((Lenisa,(Rhizedra,Nonagria)),((Oria,(Amphipoea,(Helotropha,Hydraecia))),(Coenobia,(Luperina,(Litoglia,(Photedes,((Mesoligia,Mesapamea),Oligia)))))))))),(Crypsedra,Calamia));
Zhu X-Y, Xin Z-Z, Liu Y, Wang Y, Huang Y, Yang Z-H, Chu X-H, Zhang D-Z, Zhang H-B, Zhou C-L, Wang J-L, Tang B-P, Liu Q-N (2018) The complete mitochondrial genome of Clostera anastomosis (Lepidoptera: Notodontidae) and implication for the phylogenetic relationships of Noctuoidea species. International Journal of Biological Macromolecules 118:1574–1583	Zhu et al 2018	5	13 protein-coding genes regions of mt genome	0.5	((Clostera,Phalera),((Ctenoplusia,(Acronicta,(Spodoptera,((Heliothis,Helicoverpa),(Athetis,(Mythimna,Agrotis)))))),((Catocala,(Callimorpha,Hyphantria)),(Euproctis,(Lymantria,Gynaephora)))));		Wu et al 2019a	Seo et al 2019
		6	13 protein-coding genes regions of mt genome	0.5	((Clostera,Phalera),((Ctenoplusia,(Acronicta,(Spodoptera,((Heliothis,Helicoverpa),(Athetis,(Mythimna,Agrotis)))))),((Catocala,(Callimorpha,Hyphantria)),(Euproctis,(Lymantria,Gynaephora)))));		Wu et al 2019a	Seo et al 2019
Li J, Zhang Y, Hu K, Zhao Y, Lin R, Li Y, Huang Z, Zhang X, Geng X, Ding J (2018) Mitochondrial genome characteristics of two Sphingidae insects (Psilogramma increta and Macroglossum stellatarum) and implications for their phylogeny. International Journal of Biological Macromolecules 113:592–600	Li et al 2018a	7a	13 protein-coding genes regions of mt genome	0.33	((Sphinx,Agrius),(Macroglossum,Daphnis));	Li et al 2019b
		7b	13 protein-coding genes regions of mt genome	0.33	((Sphinx,Agrius),(Macroglossum,Daphnis));	Li et al 2019b
		7c	13 protein-coding genes regions of mt genome	0.33	((Sphinx,Agrius),(Macroglossum,Daphnis));	Li et al 2019b
Zhang H-L, Wang R-M, Han Z-P, Zhang Y-F, Liu J-X (2018) The first mitochondrial genome for Brahmin moths (Brahmaeidae) and implications for the higher phylogeny of Bombycoidea. Journal of Asia-Pacific Entomology 21:578–584	Zhang et al 2018	5	13 protein-coding genes regions, 22 tRNA, 2 rRNA + control region of mt genome	1.0	((Saturnia,Sphinx),(Dendrolimus,Euthrix));
Li J, Lin R-R, Zhang Y-Y, Hu K-J, Zhao Y-Q, Li Y, Huang Z-R, Zhang X, Geng X-X, Ding J-H (2018) Characterization of the complete mitochondrial DNA of Theretra japonica and its phylogenetic position within the Sphingidae (Lepidoptera: Sphingidae). Zookeys 754:127–139	Li et al 2018b	7	13 protein-coding genes regions of mt genome	1.0	((Sphinx,Agrius),Daphnis);	Li et al 2019b
Yuan M-L, Zhang Q-L, Zhang L, Jia C-L, Li X-P, Yang X-Z, Feng R-Q (2018) Mitochondrial phylogeny, divergence history and high-altitude adaptation of grassland caterpillars (Lepidoptera: Lymantriinae: Gynaephora) inhabiting the Tibetan Plateau. Molecular Phylogenetics and Evolution 122:116–124	Yuan et al 2018	2	13 protein-coding genes regions, 22 tRNA, 2 rRNA of mt genome	1.0	(((Gynaephora,Lymantria),Euproctis),(Hyphantria,Callimorpha));		Yang et al 2019c
Xin Z-Z, Liu Y, Zhang D-Z, Wang Z-F, Tang B-P, Zhang H-B, Zhou C-L, Chai X-Y, Liu Q-N (2018) Comparative mitochondrial genome analysis of Spilarctia subcarnea and other noctuid insects. International Journal of Biological Macromolecules 107:121–128	Xin et al 2018	6	13 protein-coding genes regions of mt genome	1.0	((((((Spilarctia,Hyphantria),Callimorpha),Catocala),(Euproctis,(Lymantria,Gynaephora))),((((Spodoptera,(Mythimna,(Agrotis,Noctua))),(Helicoverpa,Heliothis)),Acronicta),Ctenoplusia)),(Phalera,Cerura));		Wu et al 2019a	Seo et al 2019
		7	13 protein-coding genes regions, 2 rRNA of mt genome	1.0	((((((Spilarctia,Hyphantria),Callimorpha),Catocala),(Euproctis,(Lymantria,Gynaephora))),((((Mythimna,Agrotis),(Helicoverpa,Heliothis)),Spodoptera),Ctenoplusia)),(Phalera,Cerura));
		8	4 protein-coding genes of mt genome (cox1, cox3, cob, nad4)	1.0	((((((Spilarctia,Hyphantria),Callimorpha),Catocala),(Euproctis,(Lymantria,Gynaephora))),((((Mythimna,(Agrotis,Noctua)),(Helicoverpa,Heliothis)),Spodoptera),(Acronicta,Ctenoplusia))),(Phalera,Cerura));
Dai L-S, Kausar S, Abbas MN, Wang T-T (2018) Complete sequence and characterization of the Ectropis oblique mitochondrial genome and its phylogenetic implications. International Journal of Biological Macromolecules 107:1142–1150	Dai et al 2018	8	13 protein-coding genes regions of mt genome	1.0	(GEOMETROIDEA,(Spodoptera,Hyphantria));				After compartmentalising the analysis, not enough taxa in any single partition to provide an input tree
Breinholt JW, Earl C, Lemmon AR, Lemmon EM, Xiao L, Kawahara AY (2018)	Breinholt et al 2018	4b	AHE dataset + partial transcriptome dataset 557 loci and AHE dataset + full transcriptome dataset 2948 loci	0.5	((GEOMETROIDEA,(Helicoverpa,Heliothis)),(Hemaris,Sphinx));
		5a	AHE dataset + partial transcriptome dataset 557 loci and AHE dataset + full transcriptome dataset 2948 loci	0.5	((GEOMETROIDEA,(Helicoverpa,Heliothis)),(Hemaris,Sphinx));
		6a	Shallow probe + flanks	1.0	((Hemaris,Daphnis),(Mimas,Sphinx));
Yao S, Wang Z-H, Zhu X-Y, Hao J-S (2018) The complete mitochondrial genome of the Sideridis albicosta (Lepidoptera: Noctuoidea: Noctuidae), Mitochondrial DNA Part B, 3:474–475	Yao et al 2018	1	13 protein-coding genes regions of mt genome	1.0	(Phalera,(((Hyphantria,Callimorpha),((Euproctis,Lymantria),Gynaephora)),(Ctenoplusia,(Acronicta,((Heliothis,Helicoverpa),(Spodoptera,(Athetis,(Agrotis,Mythimna))))))));		Wu et al 2019a	Seo et al 2019
Chen Z-S, Xu Z, Ma L, Wang X (2018) The complete mitochondrial genome of Paragabara curvicornuta (Lepidoptera: Noctuoidea: Erebidae), Mitochondrial DNA Part B, 3:78–80	Chen et al 2018	1	13 protein-coding genes regions of mt genome	1.0	(((((((((Agrotis,Noctua),Mythimna),Athetis),(Helicoverpa,Heliothis)),Spodoptera),Acronicta),Ctenoplusia),((Hyphantria,Catocala),((Gynaephora,Lymantria),Euproctis))),(Phalera,Clostera));		Wu et al 2019a	Seo et al 2019
Liu Y, Xin Z-Z, Zhu X-Y, Zhao X-M, Wang Y, Tang B-P, Zhang H-B, Zhang D-Z, Zhou C-L, Liu Q-N (2017) The complete mitochondrial genome of Euproctis similis (Lepidoptera: Noctuoidea: Erebidae) and phylogenetic analysis. International Journal of Biological Macromolecules 105:219–227	Liu et al 2017a	7	13 protein-coding genes regions of mt genome	0.5	(((((Lymantria,Gynaephora),((Hyphantria,Callimorpha),Catocala)),((((Spodoptera,(Mythimna,(Agrotis,Noctua))),(Helicoverpa,Heliothis)),Acronicta),Ctenoplusia)),Phalera),Clostera);		Wu et al 2019a	Seo et al 2019
		8	13 protein-coding genes regions of mt genome	0.5	(((((Lymantria,Gynaephora),((Hyphantria,Callimorpha),Catocala)),(((((Mythimna,(Agrotis,Noctua)),(Helicoverpa,Heliothis)),Spodoptera),Acronicta),Ctenoplusia)),Phalera),Clostera);		Wu et al 2019a	Seo et al 2019
Sivasankaran K, Mathew P, Anand S, Ceasar SA, Mariapackiam S, Ignacimuthu S (2017) Complete mitochondrial genome sequence of fruit-piercing moth Eudocima phalonia (Linnaeus, 1763) (Lepidoptera: Noctuoidea). Genomics Data 14: 66–81.	Sivasankaran et al 2017	4a	13 protein-coding genes regions of mt genome	1.0	(((((((Agrotis,Noctua),Mythimna),Spodoptera),(Acronicta,Helicoverpa)),Ctenoplusia),((Lymantria,Gynaephora),(Catocala,Hyphantria))),Phalera);		Wu et al 2019a	Seo et al 2019
		4b	13 protein-coding genes regions, 22 tRNA, 2 rRNA of mt genome	1.0	(((((((Agrotis,Noctua),(Mythimna,Helicoverpa)),Acronicta),(Spodoptera,Ctenoplusia)),(Catocala,Hyphantria)),(Lymantria,Gynaephora)),Phalera);		Yang et al 2019c
Singh D, Kabiraj D, Sharma P, Chetia H, Mosahari PV, Neog K, Bora U (2017) The mitochondrial genome of Muga silkworm (Antheraea assamensis) and its comparative analysis with other lepidopteran insects. PLOS One 12:e0188077	Singh et al 2017	7	13 protein-coding genes regions of mt genome	1.0	(((Saturnia,Sphinx),GEOMETROIDEA),(Gynaephora,Lymantria));	Yang et al 2019c
Xin Z-Z, Liu Y, Zhu X-Y, Wang Y, Zhang H-B, Zhang D-Z, Zhou C-L, Tang B-P, Liu Q-N (2017)	Xin et al 2017	5	13 protein-coding genes regions of mt genome	0.5	(((Daphnis,(Sphinx,Agrius)),Saturnia),(Dendrolimus,Euthrix));	Yang et al 2019c
		6	13 protein-coding genes regions of mt genome	0.5	(((Daphnis,(Sphinx,Agrius)),Saturnia),(Dendrolimus,Euthrix));	Yang et al 2019c
		7	16S + 12S of mt genome	1.0	((Daphnis,(Agrius,Sphinx)),(Saturnia,(Dendrolimus,Euthrix)));
Liu Q-N, Xin Z-Z, Zhu X-Y, Chai X-Y, Zhao X-M, Zhou C-L, Tang B-P (2017) A transfer RNA gene rearrangement in the lepidopteran mitochondrial genome. Biochemical and Biophysical Research Communications 489:149–154	Liu et al 2017b	2	13 protein-coding genes regions of mt genome	1.0	((Sphinx,GEOMETROIDEA),(((Catocala,(Hyphantria,Lymantria)),(Helicoverpa,Spodoptera)),Phalera));	Yang et al 2019c	Wu et al 2019a
Zhu X-Y, Xin Z-Z, Wang Y, Zhang H-B, Zhang D-Z, Wang Z-F, Zhou C-L, Tang B-P, Liu Q-N (2017) The complete mitochondrial genome of Clostera anachoreta (Lepidoptera: Notodontidae) and phylogenetic implications for Noctuoidea species. Genomics 109:221–226	Zhu et al 2017	4	13 protein-coding genes regions of mt genome	1.0	((((((Hyphantria,Callimorpha),Catocala),(Euproctis,(Lymantria,Gynaephora))),(((((Mythimna,(Agrotis,Noctua)),(Helicoverpa,Heliothis)),Acronicta),Spodoptera),Ctenoplusia)),Phalera),Clostera);		Wu et al 2019a	Seo et al 2019
Sun Y, Chen C, Gao J, Abbas MN, Kausar S, Qian C, Wang L, Wei G, Zhu B-J, Liu C-L (2017) Comparative mitochondrial genome analysis of Daphnis nerii and other lepidopteran insects reveals conserved mitochondrial genome organization and phylogenetic relationships. PLOS One 12:e0178773	Sun et al 2017	8a	13 protein-coding genes regions of mt genome	0.5	(((Sphinx,Daphnis),GEOMETROIDEA),((Lymantria,Hyphantria),Agrotis));	Yang et al 2019c	Wu et al 2019a
		8b	13 protein-coding genes regions of mt genome	0.5	(((Sphinx,Daphnis),GEOMETROIDEA),((Lymantria,Hyphantria),Agrotis));	Yang et al 2019c	Wu et al 2019a
Zenker MM, Wahlberg N, Brehm G, Teston JA, Przybylowicz L, Pie MR, Freitas AVL (2017) Systematics and origin of moths in the subfamily Arctiinae (Lepidoptera, Erebidae) in the Neotropical region. Zoologica Scripta 46:348–362	Zenker et al 2017	2	EF1a, RpS5, CAD, MDH, GAPDH, IDH, wingless, COI	1.0	((Setina,Miltochrista),(Dysauxes,(Utetheisa,((Coscinia,Tyria),((Callimorpha,Euplagia),(Arctia,(Phragmatobia,(Spilarctia,Hyphantria))))))));
Dai L-S, Li S, Yu H-M, Wei G-Q, Wang L, Qian C, Zhang C-F, Li J, Sun Y, Zhao Y, Zhu B-J, Liu C-L (2017) Mitochondrial genome of the sweet potato hornworm, Agrius convolvuli (Lepidoptera: Sphingidae), and comparison with other Lepidoptera species. Genome 60:128–138	Dai et al 2017	6a	13 protein-coding genes regions of mt genome	0.5	((Sphinx,Agrius),(Helicoverpa,Spodoptera));	Li et al 2019b
		6b	13 protein-coding genes regions of mt genome	0.5	((Sphinx,Agrius),(Helicoverpa,Spodoptera));	Li et al 2019b
Liu S-Q, Gu X-S, Wang X (2017) The complete mitochondrial genome of Bombyx lemeepauli (Lepidoptera: Bombycidae) and its phylogenetic relationship, Mitochondrial DNA Part B, 2:518–519	Liu et al 2017c	1	13 protein-coding genes regions of mt genome	1.0	((Sphinx,Saturnia),(Dendrolimus,Euthrix));	Yang et al 2019c
Liu J-H, Fu J-Q, Yang L-Y, Jia P-F (2017) Complete mitochondrial genome of Simao pine caterpillar moth, Dendrolimus kikuchii (Lepidoptera: Lasiocampidae) and the related phylogenetic analysis, Mitochondrial DNA Part B, 2:611–612	Liu et al 2017d	1	13 protein-coding genes regions, 22 tRNA, 2 rRNA + control region of mt genome	1.0	(Sphinx,(Dendrolimus,Euthrix));
Regier JC, Mitter C, Mitter K, Cummings MP, Bazinet AL, Hallwachs, Janzen DH, Zwick A (2017) Further progress on the phylogeny of Noctuoidea (Insecta: Lepidoptera) using an expanded gene sample. Systematic Entomology 42:82–93	Regier et al 2017	1	CAD, DDC, enolase, period, wingless, 40fin, 42fin, 109fin, 192fin, 197fin, 262fin, 265fin, 268fin, 3007fin, 3017fin, 3070fin, 8028fin, 8091fin, ACC	1.0	((((((((((((Mythimna,Agrotis),(Caradrina,Xylena)),Cryphia),(Spodoptera,(Helicoverpa,Pyrrhia))),(Pseudeustrotia,Condica)),(Amphipyra,Acronicta)),(Trichosea,Cucullia)),Trichoplusia),Acontia),(Earias,Meganola)),((Catocala,((Orgyia,Lymantria),Rivula)),Hypena)),((Ptilophora,(Cerura,Furcula)),Gluphisia));
Xiao-Hui G, Ming-Yang C, Feng-Ya H, Tuan-Tuan D, Sha Z, Li-Hai Y, Lian-Xi X (2017) The complete mitochondrial genome of the monophagous moth Protegira songi (Lepidoptera: Noctuidae). Conservation Genetics Resources 9:277–279	Xiao-Hui et al 2017	2	13 protein-coding genes regions, 22 tRNA, 2 rRNA + control region of mt genome	1.0	(((((Agrotis,Noctua),Mythimna),Helicoverpa),Ctenoplusia),Catocala);
Sun Y-X, Wang L, Wei G-Q, Qian C, Dai L-S, Sun Y, Abbas MN, Zhu B-J, Liu C-L (2016) Characterization of the Complete Mitochondrial Genome of Leucoma salicis (Lepidoptera: Lymantriidae) and Comparison with Other Lepidopteran Insects. Scientific Reports 6:39153	Sun et al 2016a	7a	13 protein-coding genes regions of mt genome	0.33	(((((((Leucoma,Gynaephora),Lymantria),Euproctis),Hyphantria),(Ctenoplusia,Agrotis)),Phalera),GEOMETROIDEA);		Wu et al 2019a
		7b	13 protein-coding genes regions of mt genome	0.33	(((((((Leucoma,Gynaephora),Lymantria),Euproctis),Hyphantria),(Ctenoplusia,Agrotis)),Phalera),GEOMETROIDEA);		Wu et al 2019a
		7c	13 protein-coding genes regions of mt genome	0.33	((((((Leucoma,Gynaephora),(Euproctis,Lymantria)),Hyphantria),(Ctenoplusia,Agrotis)),Phalera),GEOMETROIDEA);		Wu et al 2019a
Wu L, Xiong X, Wang X, Xin T, Wang J, Zou Z, Xia B (2016) The complete mitochondrial genome of Trabala vishnou guttata (Lepidoptera: Lasiocampidae) and the related phylogenetic analyses. Genetica 144:775–688	Wu et al 2016a	5	13 protein-coding genes regions of mt genome	0.5	(((Sphinx,Dendrolimus),GEOMETROIDEA),((Helicoverpa,Heliothis),(Mythimna,Spodoptera)));	Yang et al 2019c		Seo et al 2019
		6	13 protein-coding genes regions of mt genome	0.5	(((Sphinx,Dendrolimus),GEOMETROIDEA),((Helicoverpa,Heliothis),(Mythimna,Spodoptera)));	Yang et al 2019c		Seo et al 2019
Gu X-S, Ma L, Wang X, Huang G-H (2016) Analysis of the complete mitochondrial genome of Andraca theae (Lepidoptera: Bombycoidea). Journal of Insect Science 16:1–11	Gu et al 2016	5	13 protein-coding genes regions of mt genome	0.5	((Saturnia,Sphinx),Dendrolimus);	Yang et al 2019c
		6	13 protein-coding genes regions of mt genome	0.5	((Saturnia,Sphinx),Dendrolimus);	Yang et al 2019c
Rönkä K, Mappes J, Kaila L, Wahlberg N (2016) Putting Parasemia in its phylogenetic place: a molecular analysis of the subtribe Arctiina (Lepidoptera). Systematic Entomology 41:844–853	Rönkä et al 2016	2	EF1a, RpS5, CAD, MDH, GAPDH, IDH, wingless, COI	1.0	(((Coscinia,Tyria),(Callimorpha,Euplagia)),((Phragmatobia,(Hyphantria,Diaphora)),(Diacrisia,(Chelis,(Apantesis,Arctia)))));		Zenker et al 2017
Bura VL, Kawahara AY, Yack JE (2016) A comparative analysis of sonic defences in Bombycoidea caterpillars. Scientific Reports 6:31469	Bura et al 206	2	EF1a, CAD, wingless, COI, DDC	1.0	((Hyles,((Sphinx,Acherontia),Mimas)),Saturnia);
Dai L-S, Zhu B-J, Zhao Y, Zhang C-F, Liu C-L (2016) Comparative mitochondrial genome analysis of Eligma narcissus and other lepidopteran insects reveals conserved mitochondrial genome organization and phylogenetic relationships. Scientific reports 6:26387	Dai et al 2016	8	13 protein-coding genes regions of mt genome	1.0	(((Helicoverpa,(Spodoptera,Agrotis)),(Lymantria,Hyphantria)),Phalera);		Wu et al 2019a	Seo et al 2019
Rota J, Zacharczenko BV, Wahlberg N, Zahiri R, Schmidt BC, Wagner DL (2016) Phylogenetic relationships of Acronictinae with discussion of the abdominal courtship brush in Noctuidae (Lepidoptera). Systematic Entomology 41: 416–429	Rota et al 2016	14	EF1a, RpS5, CAD, MDH, GAPDH, IDH, wingless, COI	1.0	((Acontia,Moma),((((Abrostola,Autographa),Panthea),(Cucullia,(Deltote,Diloba))),(((Aedia,Condica),(Pyrrhia,(Cryphia,((Hoplodrina,Noctua),(Actinotia,Apamea))))),(Panemeria,((Amphipyra,Brachionycha),(Craniophora,Acronicta))))));			Keegan et al 2019
Dong W-W, Dong S-Y, Jiang G-F, Huang G-H (2016) Characterization of the complete mitochondrial genome of tea tussock moth, Euproctis pseudoconspersa (Lepidoptera: Lymantriidae) and its phylogenetic implications. Gene 577:37–46	Dong et al 2016	5	13 protein-coding genes regions of mt genome	1.0	((Phalera,((Hyphantria,(Euproctis,(Lymantria,Gynaephora))),(Ctenoplusia,(Helicoverpa,(Spodoptera,(Agrotis,Mythimna)))))),Sphinx);		Wu et al 2019a	Seo et al 2019
Liu Q-N, Chai X-Y, Bian D-D, Ge B-M, Zhou C-L, Tang B-P (2016) The complete mitochondrial genome of fall armyworm Spodoptera frugiperda (Lepidoptera:Noctuidae). Genes and Genomics 38:205–216	Liu et al 2016a	6	13 protein-coding genes regions of mt genome	1.0	(((((((((((Agrotis,Noctua),Mythimna),Spodoptera),Helicoverpa),Acronicta),Ctenoplusia),Hyphantria),(Lymantria,Gynaephora)),Phalera),Sphinx),GEOMETROIDEA);	Yang et al 2019c	Wu et al 2019a	Seo et al 2019
Coates BS, Abel CA (2016) The mitochondrial genome of the western bean cutworm, Striacosta albicosta (Lepidoptera: Noctuidae), Mitochondrial DNA Part B, 1:487–488	Coates & Abel 2016	1	13 protein-coding genes regions of mt genome	1.0	(((((Agrotis,Mythimna),Spodoptera),(Heliothis,Helicoverpa)),Ctenoplusia),Catocala);			Seo et al 2019
Wu L, Wu X, Xiong X, Xin T, Wang Y, Zou Z, Xia B (2016) The complete mitochondrial genome of Euthrix laeta (Lepidoptera: Lasiocampidae), Mitochondrial DNA Part B, 1:532–533	Wu et al 2016b	1	13 protein-coding genes regions of mt genome	1.0	(Sphinx,(Euthrix,Dendrolimus));	Yang et al 2019c
Sun Y, Tian S, Qian C, Sun Y-X, Abbas MN, Kausar S, Wang L, Wei G, Zhu B-J, Liu C-L (2016) Characterization of the complete mitochondrial genome of Spilarctia robusta (Lepidoptera: Noctuoidea: Erebidae) and its phylogenetic implications. European Journal of Entomology 113:558–570	Sun et al 2016b	8	13 protein-coding genes regions of mt genome	1.0	((((((Spilarctia,Hyphantria),Lymantria),Agrotis),Phalera),GEOMETROIDEA),Sphinx);	Yang et al 2019c	Wu et al 2019a
Peng X-Y, Duan X-Y, Qiang Y (2016) Characterization of the complete mitochondrial genome of the Scarlet Tiger moth Callimorpha dominula (Insecta: Lepidoptera: Arctiidae), Mitochondrial DNA Part A, 27:3749–3750	Peng et al 2016	11	9 protein-coding genes of mt genome (COX1, COX2, COX3, CYTB, ND2, ND3, ND6, ATP6, ATP8)	1.0	(((((((Agrotis,Mythimna),Helicoverpa),Spodoptera),Ctenoplusia),Phalera),(Callimorpha,Hyphantria)),(Euproctis,(Lymantria,Gynaephora)));
Liu Q-N, Xin Z-Z, Bian D-D, Chai X-Y, Zhou C-L, Tang B-P (2016) The first completemitochondrial genome for the subfamily Limacodidae and implications for the higher phylogeny of Lepidoptera. Scientific Reports 6:35878	Liu et al 2016b	5	13 protein-coding genes regions of mt genome	0.5	((Sphinx,GEOMETROIDEA),(((Catocala,(Hyphantria,Lymantria)),(Helicoverpa,Spodoptera)),Phalera));	Yang et al 2019c	Wu et al 2019a
		6	13 protein-coding genes regions of mt genome	0.5	((Sphinx,GEOMETROIDEA),(((Hyphantria,(Catocala,Lymantria)),(Helicoverpa,Spodoptera)),Phalera));	Yang et al 2019c	Wu et al 2019a
Wu Y-P, Zhao J-L, Su T-J, Luo A-R, Zhu C-D (2016) The complete mitochondrial genome of Choristoneura longicellana (Lepidoptera: Tortricidae) and phylogenetic analysis of Lepidoptera. Gene 591:161–176	Wu et al 2016c	10	13 protein-coding genes regions of mt genome	0.5	((((((Hyphantria,Callimorpha),((Gynaephora,Lymantria),Euproctis)),((Agrotis,Spodoptera),Ctenoplusia)),Phalera),(Sphinx,Dendrolimus)),GEOMETROIDEA);	Yang et al 2019c	Wu et al 2019a
		11	13 protein-coding genes regions of mt genome	0.5	((((((Hyphantria,Callimorpha),((Euproctis,Lymantria),Gynaephora)),((Agrotis,Spodoptera),Ctenoplusia)),Phalera),(Sphinx,Dendrolimus)),GEOMETROIDEA);	Yang et al 2019c	Wu et al 2019a
Kim MJ, Kim JS, Kim S-S, Kim SR, Kim I (2016) Complete mitochondrial genome of the pine moth Dendrolimus spectabilis (Lepidoptera: Lasiocampidae), Mitochondrial DNA Part B, 1:180–181	Kim et al 2016	1	13 protein-coding genes regions of mt genome	1.0	((Sphinx,Saturnia),Dendrolimus);	Yang et al 2019c
Wang H, Wahlberg N, Holloway JD, Bergsten J, Fan X, Janzen DH, Hallwachs W, Wen L, Wang M, Nylin S (2015) Molecular phylogeny of Lymantriinae (Lepidoptera, Noctuoidea, Erebidae) inferred from eight gene regions. Cladistics 31:579–592	Wang et al 2015	1	EF1a, RpS5, CAD, MDH, GAPDH, IDH, wingless, COI	1.0	(Arctornis,((Leucoma,Lymantria),((Calliteara,(Laeilia,Orgyia)),Sphrageidus)));		Zahiri et al 2011
Heikkilä M, Mutanen M, Wahlberg N, Sihvonen P, Kaila L (2015) Elusive ditrysian phylogeny: an account of combining systematized morphology with molecular data (Lepidoptera). BMC Evolutionary Biology 15:260	Heikkilä et al 2015	4	EF1a, RpS5, CAD, MDH, GAPDH, IDH, wingless, COI + Morphology	1.0	((((((((((((((Hoplodrina,Noctua),(Apamea,Actinotia)),Cryphia),Pyrrhia),Condica),(Amphipyra,Brachionycha)),(Craniophora,Acronicta)),Panemeria),((((Diloba,Panthea),Deltote),((Abrostola,Autographa),Cucullia)),Acontia)),((((((((Arctia,Spilosoma),Coscinia),Dysauxes),Pechipogo),Hypena),(((((Parascotia,Hypenodes),Schrankia),Lygephila),(Callistege,Catocala)),((Leucoma,Lymantria),Rivula))),Scoliopteryx),(…
Dai L, Qian C, Zhang C, Wang L, Wei G, Zhu B, Liu C (2015) Characterization of the complete mitochondrial genome of Cerura menciana and comparison with other lepidopteran insects. PLOS One 10:e0132951	Dai et al 2015	7	13 protein-coding genes regions of mt genome	1.0	(((Mythimna,Agrotis),Spodoptera),(Phalera,Cerura));		Wu et al 2019a	Seo et al 2019
Hossie TJ, Skelhorn J, Breinholt JW, Kawahara AY, Sherratt TN (2015) Body size affects the evolutio of eyespots in caterpillars. PNAS 112:6664–6669	Hossie et al 2015	1	CAD, DDC, EF1a, period, wingless	1.0	((((Hyles,Deilephila),Daphnis),Macroglossum),Hemaris);	Kawahara et al 2009
Kawahara AY, Barber JR (2015) Tempo and mode of antibat ultrasound production and sonar jamming in the diverse hawkmoth radiation. PNAS 112:6407–6412	Kawahara & Barber 2015	SM1	CAD, DDC, EF1a, period, wingless, COI	0.5	((((((Hyles,Hippotion),Deilephila),(Daphnis,Macroglossum)),Hemaris),(Mimas,(Smerinthus,Laothoe))),(Acherontia,Sphinx));
		SM2	CAD, DDC, EF1a, period, wingless, COI	0.5	((((((Hyles,Hippotion),Deilephila),(Daphnis,Macroglossum)),Hemaris),(Mimas,(Smerinthus,Laothoe))),(Acherontia,Sphinx));
Kong W, Yang J (2015) The complete mitochondrial genome of Rondotia menciana (Lepidoptera: Bombycidae). Journal of Insect Science 15:48	Kong & Yang 2015	4	13 protein-coding genes regions of mt genome	1.0	((Saturnia,GEOMETROIDEA),(Hyphantria,(Spodoptera,Helicoverpa)));	Yang et al 2019c
Yang X, Cameron SL, Lees DC, Xue D, Han H (2015) A mitochondrial genome phylogeny of owlet moths (Lepidoptera: Noctuoidea), and examination of the utility of mitochondrial genomes for lepidopteran phylogenetics. Molecular Phylogenetics and Evolution 85:230–237	Yang et al 2015	3	13 protein-coding genes regions of mt genome	1.0	((Phalera,((Hyphantria,(Catocala,Lymantria)),Helicoverpa)),(GEOMETROIDEA,Saturnia));	Yang et al 2019c	Wu et al 2019a
Liu Q-N, Bian D-D, Jiang S-H, Ge B-M, Zhou C-L, Tang B-P (2015) Characterization of the complete mitochondrial genome of the Oriental armyworm, Mythimna separata (Lepidoptera: Noctuidae). European Journal of Entomology 112:399–408	Liu et al 2015	5	13 protein-coding genes regions of mt genome	1.0	((((((((((Agrotis,Noctua),Mythimna),Spodoptera),Helicoverpa),Acronicta),Ctenoplusia),((Lymantria,Gynaephora),Hyphantria)),Phalera),Sphinx),GEOMETROIDEA);	Yang et al 2019c	Wu et al 2019a	Seo et al 2019
Timmermans MJTN, Lees DC, Simonsen TJ (2014) owards a mitogenomic phylogeny of Lepidoptera. Molecular Phylogenetics and Evolution 79:169–178	Timmermans et al 2014	4	13 protein-coding genes regions, 22 tRNA genes of mt genome	1.0	((((Phalera,(((Lymantria,Gynaephora),Hyphantria),(Acronicta,((Helicoverpa,Noctua),Spodoptera)))),(Sphinx,Saturnia)),GEOMETROIDEA),Drepana);		Xin et al 2018
Zaspel JM, Weller SJ, Wardwell CT, Zahiri R, Wahlberg N (2014) Phylogeny and Evolution of Pharmacophagy in Tiger Moths (Lepidoptera: Erebidae: Arctiinae). PLOS One 9:e101975	Zaspel et al 2014	4	EF1a, RpS5, CAD, MDH, GAPDH, wingless, COI, 28S(D2), IDH	1.0	(Miltochrista,(Dysauxes,(Utetheisa,((Coscinia,Tyria),((Callimorpha,Euplagia),(Apantesis,(Arctia,((Spilarctia,(Hyphantria,Spilosoma)),Phragmatobia))))))));
Scott CH, Zaspel JM, Chialvo P, Weler SJ (2014) A preliminary molecular phylogenetic assessment of the lichen moths (Lepidoptera: Erebidae: Arctiinae: Lithosiini) with comments on palatability and chemical sequestration. Systematic Entomology 39:286–303	Scott et al 2014	4a	COI, CytB, 28S, RpS5	0.5	((Atolmis,(Lithosia,Cybosia)),Miltochrista);
		4b	COI, CytB, 28S, RpS5	0.5	((Atolmis,(Lithosia,Cybosia)),Miltochrista);
Kamaluddin S, Younis MF, Attique T (2014) A cladistic analysis of the family Sphingidae (Lepidoptera) from Pakistan and Azad Kashmir, FUUAST Journal of Biology 4:157–172	Kamaluddin et al 2014	1	Morphology	1.0	((Agrius,Acherontia),(Smerinthus,(Macroglossum,((Hippotion,(Hyles,Deilephila)),Daphnis))));
Bazinet AL, Cummings MP, Mitter KT, Mitter CW (2013) Can RNA-Seq Resolve the Rapid Radiation of Advanced Moths and Butterflies (Hexapoda: Lepidoptera: Apoditrysia)? An Exploratory Study. PLOS One 8:e82615	Bazinet et al 2013	2	741 paralogy-filtered genes	1.0	(GEOMETROIDEA,(Lymantria,(Helicoverpa,Heliothis)));				After compartmentalising the analysis, not enough taxa in any single partition to provide an input tree
Wan X, Kim MJ, Kim I (2013) Description of new mitochondrial genomes (Spodoptera litura,, Noctuiodea and Cnaphalocrocis medinalis, Pyraloidea) and phylogenetic reconstruction of Lepidoptera with the comment on optimization schemes. Molecular Biology Reports 40:6333–6349	Wan et al 2013	3a	13 protein-coding genes regions of mt genome	0.33	(GEOMETROIDEA,(((Helicoverpa,Spodoptera),(Hyphantria,Lymantria)),Phalera));		Wu et al 2019a
		3b	13 protein-coding genes regions of mt genome	0.33	(GEOMETROIDEA,(((Helicoverpa,Spodoptera),(Hyphantria,Lymantria)),Phalera));		Wu et al 2019a
		3c	13 protein-coding genes regions of mt genome	0.33	(GEOMETROIDEA,(((Helicoverpa,Spodoptera),(Hyphantria,Lymantria)),Phalera));		Wu et al 2019a
Lu H-F, Su T-J, Luo A-R, Zhu C-D, Wu C-S (2013) Characterization of the Complete Mitochondrion Genome of Diurnal Moth Amata emma (Butler) (Lepidoptera: Erebidae) and Its Phylogenetic Implications. PLOS One 8:e72410	Lu et al 2013	9a	13 protein-coding genes regions of mt genome	0.5	((Phalera,(Helicoverpa,(Lymantria,Hyphantria))),(Saturnia,GEOMETROIDEA));	Yang et al 2019c	Wu et al 2019a
		9b	13 protein-coding genes regions of mt genome	0.5	((Phalera,(Helicoverpa,(Lymantria,Hyphantria))),(Saturnia,GEOMETROIDEA));	Yang et al 2019c	Wu et al 2019a
Zahiri R, Lafontaine D, Schmidt C, Holloway JD, Kitching IJ, Mutanen M, Wahlberg N (2013) Relationships among the basal lineages of Noctuidae (Lepidoptera, Noctuoidea) based on eight gene regions. Zoologica Scripta 42:488–507	Zahiri et al 2013a	2	EF1a, RpS5, CAD, MDH, GAPDH, IDH, wingless, COI	1.0	((((Autographa,Abrostola),(Deltote,Cucullia)),(Diloba,Panthea)),(Acontia,(((Amphipyra,Brachionycha),(Panemeria,(Acronicta,Craniophora))),((Aedia,Condica),(Pyrrhia,(Cryphia,(Hoplodrina,((Actinotia,Noctua),Apamea))))))));			Keegan et al 2019
Zahiri R, Lafontaine D, Schmidt C, Holloway JD, Kitching IJ, Mutanen M, Wahlberg N (2013) Major lineages of Nolidae(Lepidoptera, Noctuoidea) elucidated by molecular phylogenetics. Cladistics 29:337–359	Zahiri et al 2013b	3	EF1a, RpS5, CAD, MDH, GAPDH, IDH, wingless, COI	1.0	(Nola,(Earias,(Pseudoips,Nycteola)));		Zahiri et al 2011
Veeramani V, Sakthivelkumar S, Janarthanan S (2013) Genetic relatedness of six South Indian agriculturally important moth species (Lepidoptera: Noctuoidea) based on 28S rRNA-D2 region sequence analysis. Indian Journal of Biotechnology 12:364–371	Veeramani et al 2013	2	28S (D2 region)	1.0	((Helicoverpa,Spodoptera),(Euproctis,Arctia),Earias);
Dai L-S, Zhu B-J, Liu Q-N, Wei G-Q, Liu C-L (2013) Characterization of the complete mitochondrial genome of Bombyx mori strain H9 (Lepidoptera: Bombycidae). Gene 519:326–334	Dai et al 2013	4	13 protein-coding genes regions of mt genome	1.0	(Saturnia,(Helicoverpa,Hyphantria));				After compartmentalising the analysis, not enough taxa in any single partition to provide an input tree
Regier JC, Mitter C, Zwick A, Bazinet AL, Cummings MP, Kawahara AY, Sohn J-C, Zwickl DJ, Cho S, Davis DR, Baixeras J, Brown J, Parr C, Weller S, Lees DC, Mitter KT (2013) A Large-Scale, Higher-Level, Molecular Phylogenetic Study of the Insect Order Lepidoptera (Moths and Butterflies). PLOS One 8:e58568	Regier et al 2013	SM1	CAD, DDC, enolase, period, wingless, 40fin, 42fin, 109fin, 192fin, 197fin, 262fin, 265fin, 268fin, 3007fin, 3017fin, 3070fin, 8028fin, 8091fin, ACC	0.5	((((((Saturnia,Hyles),Lemonia),(((Lasiocampa,Macrothylacia),Malacosoma),Poecilocampa)),((((((((Agrotis,Mythimna),Caradrina),Spodoptera),Helicoverpa),((Trichosea,Cucullia),Trichoplusia)),(Meganola,Earias)),((Catocala,(Hypena,Lymantria)),Rivula)),((Thaumetopoea,Furcula),Gluphisia))),GEOMETROIDEA),(Drepana,(Habrosyne,Tethea)));		Regier et al 2017	Regier et al 2017
		SM2	CAD, DDC, enolase, period, wingless, 40fin, 42fin, 109fin, 192fin, 197fin, 262fin, 265fin, 268fin, 3007fin, 3017fin, 3070fin, 8028fin, 8091fin, ACC	0.5	((((((Saturnia,Hyles),Lemonia),(((Lasiocampa,Macrothylacia),Malacosoma),Poecilocampa)),(Drepana,(Habrosyne,Tethea))),((((((((Agrotis,Mythimna),Caradrina),(Spodoptera,Helicoverpa)),(Trichosea,Cucullia)),Trichoplusia),(Meganola,Earias)),((Catocala,(Rivula,Lymantria)),Hypena)),((Thaumetopoea,Furcula),Gluphisia))),GEOMETROIDEA);		Regier et al 2017	Regier et al 2017
Liu Q-N, Zhu B-J, Dai L-S, Liu C-L (2013) The complete mitogenome of Bombyx mori strain Dazao (Lepidoptera: Bombycidae) and comparison with other lepidopteran insects. Genomics 101:64–73	Liu et al 2013	4	13 protein-coding genes regions of mt genome	1.0	(Saturnia,(Helicoverpa,Hyphantria));				After compartmentalising the analysis, not enough taxa in any single partition to provide an input tree
Toussaint EFA, Condamine FL, Kergoat GJ, Capdevielle-Dulac C, Barbut J, Silvain J-F, Le Ru BP (2012) Palaeoenvironmental Shifts Drove the Adaptive Radiation of a Noctuid Stemborer Tribe (Lepidoptera, Noctuidae, Apameini) in the Miocene. PLOS One 7:e41377	Toussaint et al 2012	1	EF1a, COI	1.0	(Gluphisia,(((Meganola,Pseudoips),Catocala),((Deltote,(Panemeria,Trichoplusia)),(Amphipyra,((Schinia,(Heliothis,Helicoverpa)),(Spodoptera,(Tholera,((Euplexia,(Agrotis,(Cryphia,(Leucania,Mythimna)))),(Aporophyla,((Staurophora,Calamia),((Photedes,(Oligia,Rhizedra)),((Phragmatiphila,(Denticucullus,Sedina)),((Archanara,Lenisa),(Nonagria,(((Arenostola,Hydraecia),(Gortyna,Helotropha)),((Celaena,Litolig…
Zolotukhin VV, Efimov RV, Anikin VV, Demin AG, Knushevitskaya MV (2012) Changes in the supragenetic system of Lasiocampidae (Lepidoptera) based on nucleotide sequence of Gene EF1a. Zoologicheskii Zhurnal 3:321–336	Zolotukhin et al 2012	2	EF1a	0.25	((((Gastropacha,Odonestis),Euthrix),(Lasiocampa,(Dendrolimus,Macrothylacia))),Malacosoma);
		3	EF1a	0.25	((((Gastropacha,Odonestis),Euthrix),(Lasiocampa,(Dendrolimus,Macrothylacia))),Malacosoma);
		4	EF1a	0.25	((Gastropacha,Odonestis,Euthrix,Lasiocampa,(Dendrolimus,Macrothylacia)),Malacosoma);
		5	EF1a	0.25	((((Gastropacha,(Odonestis,Euthrix)),Lasiocampa),(Dendrolimus,Macrothylacia)),Malacosoma);
Zahiri R, Holloway JD, Kitching IJ, Lafontaine JD, Mutanen M, Wahlberg N (2012) Molecular phylogenetics of Erebidae (Lepidoptera, Noctuoidea). Systematic Entomology 37:102–124	Zahiri et al 2012	4+5+6	EF1a, RpS5, CAD, MDH, GAPDH, IDH, wingless, COI	1.0	(Scoliopteryx,(Rivula,((Colobochyla,Hypena),(((Arctornis,(Orgyia,(Lymantria,Leucoma))),((Paracolax,(Polypogon,(Herminia,Simplicia))),(Dysauxes,(Coscinia,(Callimorpha,Arctia))))),(Calyptra,((Lygephila,((Hypenodes,Schrankia),(Phytometra,(Laspeyria,(Eublemma,Parascotia))))),(Catephia,(Catocala,(Euclidia,Callistege)))))))));		Zahiri et al 2011
Scott CH, Branham MA (2012) A preliminary phylogeny of the lichen moth tribe Lithosiini (Lepidoptera: Erebidae: Arctiinae) based on morphological characters. Insect Systematics and Evolution 43: 321–369	Scott & Branham 2012	2	Morphology	0.5	((Lithosia,Eilema,Pelosia),Cybosia,Setina,Miltochrista);
		3	Morphology	0.5	(((Lithosia,Eilema,Pelosia),Cybosia),Setina,Miltochrista);
Daimon T, Yago M, Hsu Y-F, Fujii T, Nakajima Y, Kokusho R, Abe H, Katsuma S, Shimada T (2012) Molecular phylogeny, laboratory rearing, and karotype of the bombycid moth, Trilocha varians. Journal of Insect Science 12:49	Daimon et al 2012	1	COI, DDC	1.0	((Saturnia,Hyles),Lemonia);
Liu Q-N, Zhu B-J, Dai L-S, Wei G-!, Liu C-L (2012) The complete mitochondrial genome of the wild silkworm moth, Actias selene. Gene 505:291–299	Liu et al 2012	4	13 protein-coding genes regions of mt genome	1.0	(Saturnia,(Helicoverpa,Hyphantria));				After compartmentalising the analysis, not enough taxa in any single partition to provide an input tree
Chai H-N, Du Y-Z (2012) The Complete Mitochondrial Genome of the Pink Stem Borer, Sesamia inferens, in Comparison with Four Other Noctuid Moths. International Journal of Molecular Sciences 13:10236–10256	Chai & Du 2012	10	13 protein-coding genes regions of mt genome	1.0	(((Lymantria,Hyphantria),Helicoverpa),GEOMETROIDEA);		Wu et al 2019a
Cho S, Zwick A, Regier JC, Mitter C, Cummings MP, Yao J, Du Z, Zhao H, Kawahara AY, Weller S, Davis DR, Baxieras J, Brown JA, Parr C (2011) Can deliberately incomplete gene sample augmentation improve a phylogeny estimate for the advanced moths and butterflies (Hexapoda: Lepidoptera? Systematic Biology 60:782–796	Cho et al 2011	SM1	CAD, DDC, enolase, period, wingless	0.5	((Hyles,(Poecilocampa,((Lasiocampa,Macrothylacia),Malacosoma))),((((Hypena,Lymantria),(Meganola,(Trichoplusia,Spodoptera))),Gluphisia),GEOMETROIDEA));	Regier et al 2008
		SM2	CAD, DDC, enolase, period, wingless	0.5	((Hyles,(Poecilocampa,((Lasiocampa,Macrothylacia),Malacosoma))),((((Hypena,Lymantria),(Meganola,(Trichoplusia,Spodoptera))),Gluphisia),GEOMETROIDEA));	Regier et al 2008
		SM3	CAD, DDC, enolase, period, wingless, 36fin, 40fin, 42fin, 44fin, 69fin, 109fin, 113fin, 192fin, 197fin, 262fin, 265fin, 268fin, 270fln, 3006fin, 3007fin, 3017fln, 3059fin, 3070fin, 8028fin, 8091fin, acc	0.5	((Hyles,(Poecilocampa,((Lasiocampa,Macrothylacia),Malacosoma))),((((Hypena,Lymantria),(Meganola,(Trichoplusia,Spodoptera))),Gluphisia),GEOMETROIDEA));
		SM4	CAD, DDC, enolase, period, wingless, 36fin, 40fin, 42fin, 44fin, 69fin, 109fin, 113fin, 192fin, 197fin, 262fin, 265fin, 268fin, 270fln, 3006fin, 3007fin, 3017fln, 3059fin, 3070fin, 8028fin, 8091fin, acc	0.5	(((Hyles,(Poecilocampa,((Lasiocampa,Macrothylacia),Malacosoma))),(((Hypena,Lymantria),(Meganola,(Trichoplusia,Spodoptera))),Gluphisia)),GEOMETROIDEA);
Zahiri R, Kitching IJ, Lafontaine JD, Mutanen M, Kaila L, Holloway JD, Wahlberg N (2011) A new molecular phylogeny offers hope for a stable family level classification of the Noctuoidea (Lepidoptera). Zoologica Scripta 40:158–173	Zahiri et al 2011	1+2	EF1a, RpS5, CAD, MDH, GAPDH, IDH, wingless, COI	1.0	((Clostera,((Phalera,Thaumetopoea),(Stauropus,Notodonta))),((((Deltote,Cucullia),(Abrostola,Autographa)),(Panthea,(Acontia,((Acronicta,Craniophora),(Panemeria,((Brachionycha,Amphipyra),(Condica,(Pyrrhia,(Cryphia,(Hoplodrina,((Actinotia,Noctua),Apamea))))))))))),((Nola,(Nycteola,(Earias,Pseudoips))),(((Hypena,Colobochyla),(Rivula,Scoliopteryx)),(((Arctornis,((Lymantria,Leucoma),Orgyia)),((Paracola…			Keegan et al 2019
Zwick A, Regier JC, Mitter C, Cummings MP (2011) Increased gene sampling yields robust support for higher-level clades within Bombycoidea (Lepidoptera). Systematic Entomology 36:31–43	Zwick et al 2011	3	CAD, DDC, enolase, period, wingless, 40fin, 42fin, 44fin, 69fin, 109fin, 113fin, 192fin, 197fin, 262fin, 265fin, 268fin, 270fin, 3006fln, 3007fin, 3017fin, 3059fin, 3070fin, 8028fin, 8091fin, acc	0.33	((((Aglia,Saturnia),(Hemaris,Hyles)),Endromis),Lemonia);
		SM1	CAD, DDC, enolase, period, wingless, 40fin, 42fin, 44fin, 69fin, 109fin, 113fin, 192fin, 197fin, 262fin, 265fin, 268fin, 270fin, 3006fln, 3007fin, 3017fin, 3059fin, 3070fin, 8028fin, 8091fin, acc	0.33	((((Aglia,Saturnia),Endromis),(Hemaris,Hyles)),Lemonia);
		SM2	CAD, DDC, enolase, period, wingless, 40fin, 42fin, 44fin, 69fin, 109fin, 113fin, 192fin, 197fin, 262fin, 265fin, 268fin, 270fin, 3006fln, 3007fin, 3017fin, 3059fin, 3070fin, 8028fin, 8091fin, acc	0.33	((((Aglia,Saturnia),(Hemaris,Hyles)),Endromis),Lemonia);
Mutanen M, Wahlberg N, Kaila L (2010) Comprehensive gene and taxon coverage elucidates radiation patterns in moths and butterflies. Proceedings of the Royal Society B 277:2839–2848	Mutanen et al 2010	2	EF1a, RpS5, CAD, MDH, GAPDH, IDH, wingless, COI	1.0	((Lasiocampa,GEOMETROIDEA),(((Drepana,Thyatira),((Aglia,Hyles),(Lemonia,Endromis))),(Phalera,((Nola,Pseudoips),((Acronicta,Autographa),(Arctia,(Hypena,Catocala)))))));		Zahiri et al 2011
Liao F, Wang L, Wu S, Li Y-P, Zhao L, Huang G-M, Niu C-J, Liu Y-Q, Li M-G (2010) The complete mitochondrial genome of the fall webworm, Hyphantria cunea (Lepidoptera: Arctiidae). International Journal of Biological Sciences 6:172–186	Liao et al 2010	6B	13 protein-coding genes regions of mt genome	0.5	(GEOMETROIDEA,(Hyphantria,Lymantria));				After compartmentalising the analysis, not enough taxa in any single partition to provide an input tree
		6C	13 protein-coding genes regions of mt genome	0.5	(GEOMETROIDEA,(Hyphantria,Lymantria));				After compartmentalising the analysis, not enough taxa in any single partition to provide an input tree
Regier JC, Zwick A, Cummings MP, Kawahara AY, Cho S, Weller S, Roe A, Baixeras J, Brown JW, Parr C, Davis DR, Epstein M, Hallwachs W, Hausmann A, Janzen DH, Kitching IJ, Solis MA, Yen S-H, Bazinet AL, Mitter C (2009) Toward reconstructing the evolution of advanced moths and butterflies (Lepidoptera: Ditrysia): an initial molecular study. BMC Evolutionary Biology 9:280	Regier et al 2009	3 (=SM4)	CAD, DDC, enolase, period, wingless	0.25	((GEOMETROIDEA,(((Lymantria,Hypena),((Spodoptera,Trichoplusia),Meganola)),Gluphisia)),(Hyles,(((Lasiocampa,Macrothylacia),Malacosoma),Poecilocampa)));	Regier et al 2008	Cho et al 2011
		SM5	CAD, DDC, enolase, period, wingless	0.25	((GEOMETROIDEA,(((Lymantria,Hypena),((Spodoptera,Trichoplusia),Meganola)),Gluphisia)),(Hyles,(((Lasiocampa,Macrothylacia),Malacosoma),Poecilocampa)));	Regier et al 2008	Cho et al 2011
		SM6	CAD, DDC, enolase, period, wingless	0.25	((GEOMETROIDEA,(((Lymantria,Hypena),((Spodoptera,Trichoplusia),Meganola)),Gluphisia)),(Hyles,(((Lasiocampa,Macrothylacia),Malacosoma),Poecilocampa)));	Regier et al 2008	Cho et al 2011
		SM7	CAD, DDC, enolase, period, wingless	0.25	((GEOMETROIDEA,(((Lymantria,Hypena),((Spodoptera,Trichoplusia),Meganola)),Gluphisia)),(Hyles,(((Lasiocampa,Macrothylacia),Malacosoma),Poecilocampa)));	Regier et al 2008	Cho et al 2011
Kawahara AY, Mignault AA, Regier JC, Kitching IJ, Mitter C (2009) Phylogeny and Biogeography of Hawkmoths (Lepidoptera: Sphingidae): Evidence from Five Nuclear Genes. PLOS One 4:e5719	Kawahara et al 2009	2+3	CAD, DDC, EF1a, period, wingless	0.5	(((Mimas,(Laothoe,Smerinthus)),(Sphinx,(Agrius,Acherontia))),(Hemaris,((Daphnis,Macroglossum),(Deilephila,(Hippotion,Hyles)))));
		SM1	CAD, DDC, EF1a, period, wingless	0.5	(((Mimas,(Laothoe,Smerinthus)),(Sphinx,(Agrius,Acherontia))),(Hemaris,(Macroglossum,(Daphnis,(Deilephila,(Hippotion,Hyles))))));
Cho S, Mitchell A, Mitter C, Regier J, Matthews M, Robertson R (2008) Molecular phylogenetics of heliothine moths (Lepidoptera: Noctuidae: Heliothinae), with comments on the evolution of host range and pest status. Systematic Entomology 33:581–594	Cho et al 2008	2	EF1a, DDC, COI	1.0	(((Heliothis,Helicoverpa),Schinia),Pyrrhia);
Regier JC, Cook CP, Mitter C, Hussey A (2008) A phylogenetic study of the 'bombycoid complex' (Lepidoptera using five protein-coding nuclear genes, with comments on the problem of macrolepidoptera phylogeny. Systematic Entomology 33:175–189	Regier et al 2008	2	CAD, DDC, enolase, period, wingless	1.0	((((Saturnia,(Hemaris,Hyles)),Endromis),Lemonia),(((Macrothylacia,Lasiocampa),Malacosoma),Poecilocampa));
Zwick A (2008) Molecular phylogeny of Anthelidae and other bombycoid taxa (Lepidoptera: Bombycoidea). Systematic Entomology 33:190–209	Zwick 2008	4	CAD, EF1a	0.5	(Gastropacha,((Lemonia,((Smerinthus,Agrius),Aglia)),Endromis));
		5	CAD, EF1a	0.5	(Gastropacha,((Lemonia,((Smerinthus,Agrius),Aglia)),Endromis));
Wagner DL (2007) Barking up a new tree: ancient pupation behaviour suggests that Cerma Hübner is an acronictine noctuid (Lepidoptera). Systematic Entomology 32:407–419	Wagner 2007	7	COI	1.0	((Simyra,Panthea),Condica);
Jing T-Z, Wang Z-Y, Qi F-H, Liu K-Y (2007) Molecular characterization of diapause hormone and pheromone biosynthesis activating neuropeptide from the black-back prominent moth, Clostera anastomosis (L.) (Lepidoptera, Notodontidae). Insect Biochemistry and Molecular Biology 37:1262–1271	Jing et al 2007	3	DH, PBAN	1.0	(((((Helicoverpa,Heliothis),Spodoptera),Agrotis),Orgyia),Clostera);
Mitchell A, Mitter C, Regier JC (2006) Systematics and evolution of the cutworm moths (Lepidoptera: Noctuidae): evidence from two protein-coding nuclear genes. Systematic Entomology 31:21–46	Mitchell et al 2006	2+3	EF1a, DDC	1.0	((Meganola,(Hypena,(Catocala,(((Lymantria,Euproctis),Orgyia),(Rivula,Hyphantria))))),((Abrostola,(Trichoplusia,Autographa)),((Diloba,Cucullia,(Panthea,Colocasia),Amphipyra,(Simyra,Acronicta)),(Acontia,((Spodoptera,Condica),((Pyrrhia,(Schinia,(Helicoverpa,Heliothis))),((Cryphia,(Callopistria,Elaphria)),((Caradrina,Athetis),((Ochropleura,(Xestia,Diarsia)),(Peridroma,(Spaelotis,(Agrotis,Euxoa))),((M…
Wink M, Theile V (2002) Alkaloid tolerance in Manduca sexta and phylogenetically related sphingids (Lepidoptera: Sphingidae). Chemoecology 12:29–46	Wink & Theile 2002	2a	16S	0.33	(((Sphinx,Acherontia,(Mimas,(Smerinthus,Laothoe))),(Hyles,Deilephila),Daphnis,Proserpinus),Hemaris);
		2b	16S	0.33	(((Sphinx,Acherontia),(Mimas,(Smerinthus,Laothoe))),((((Hyles,Deilephila),Daphnis),Proserpinus),Hemaris));
		2c	16S	0.33	(((((Sphinx,Acherontia),(Mimas,(Smerinthus,Laothoe))),((Hyles,Deilephila),Daphnis)),Proserpinus),Hemaris);
		3	16S, nAChR	1.0	((((Sphinx,Acherontia),Mimas),(Smerinthus,Laothoe)),((((Hyles,Deilephila),Daphnis),Proserpinus),Hemaris));
Regier JC, Mitter C, Friedlander TP, Peigler RS (2001) Phylogenetic relationships in Sphingidae (Insecta: Lepidoptera): initial evidence from two nuclear genes. Molecular Phylogenetics and Evolution 20: 311–325	Regier et al 2001	2	EF1a, DDC	1.0	((Hyles,Hemaris),(Sphinx,Smerinthus));
Fang QQ, Mitchell A, Regier JC, Mitter C, Friedlander TP, Poole RW (2000) Phylogenetic utility of the nuclear gene dopa decarboxylase in noctuid moths (Insecta. Lepidoptera: Noctuoidea). Molecular Phylogenetics and Evolution 15:473–486	Fang et al 2000	3	DDC	0.5	((Hypena,(Catocala,Lymantria)),(Meganola,(((Condica,Trichoplusia),(Elaphria,Spodoptera)),((Acronicta,Amphipyra),(((Agrotis,Mythimna),Lithophane),(Pyrrhia,(Schinia,(Heliothis,Helicoverpa))))))));
		4	DDC	0.5	((Meganola,((((Pyrrhia,(Schinia,(Heliothis,Helicoverpa))),(Trichoplusia,Spodoptera)),(((Agrotis,Mythimna),Lithophane),(Condica,Elaphria))),(Acronicta,Amphipyra))),(Catocala,(Hypena,Lymantria)));
Mitchell A, Mitter C, Regier JC (2000) More taxa or more characters revisited: combining data from nuclear protein-encoding genes for phylogenetic analyses of Noctuoidea (nsecta: Lepidoptera). Systematic Biology 49:202–224	Mitchell et al 2000	2	EF1a, DDC	0.5	((Meganola,(Catocala,((Lymantria,Orgyia),Hyphantria))),(Condica,(Panthea,((Cucullia,(Acronicta,Amphipyra)),(((Pyrrhia,(Schinia,(Heliothis,Helicoverpa))),(Callopistria,Elaphria)),(Spodoptera,(Agrotis,(Mythimna,(Lithophane,Apamea)))))))));		Mitchell et al 2006	Mitchell et al 2006
		3	EF1a, DDC	0.5	((Meganola,(Catocala,((Lymantria,Orgyia),Hyphantria))),(Panthea,(Cucullia,((Acronicta,Amphipyra),(Condica,((Pyrrhia,(Schinia,(Heliothis,Helicoverpa))),((Elaphria,Spodoptera),(Callopistria,(Agrotis,(Mythimna,(Lithophane,Apamea)))))))))));		Mitchell et al 2006	Mitchell et al 2006
Regier JC, Mitter C, Peigler RS, Friedlander TP (2000) Phylogenetic relationships in Lasiocampidae (Lepidoptera): initial evidence from elongation factor-1a sequences. Insect Systematics and Evolution 31:179–186	Regier et al 2000	2	EF1a	1.0	((Dendrolimus,Macrothylacia),Lasiocampa,Malacosoma);	Zolotukhin et al 2012
Nomura M (1998) Allozyme variation and phylogenetic analysis of genera and species of Japanese Plusiinae (Lepidoptera: Noctuidae). Applied Entomology and Zoology 33:513–523	Nomura 1998	4	EST, HK, PGM	1.0	(((Macdunnoughia,Syngrapha),Autographa),((Plusia,(((Trichoplusia,Thysanoplusia),Ctenoplusia),Chrysodeixis)),Diachrysia));
Fang QQ, Cho S, Regier JC, Mitter C, Matthews M, Poole RW, Friedlander TP, Zhao S (1997) A new nuclear gene for insect phylogenetics: dopa decarboxylase is informative of relationships within Heliothinae (Lepidoptera: Noctuidae). Systematic Biology 46:269–283	Fang et al 1997	3a	DDC	0.5	((Helicoverpa,Heliothis),(Schinia,Pyrrhia));			Fang et al 2000
		3b	EF1a	1.0	((Helicoverpa,Heliothis),(Schinia,Pyrrhia));			Mitchell et al 1997
		4	EF1a, DDC	1.0	((Helicoverpa,Heliothis),(Schinia,Pyrrhia));			Mitchell et al 2006
		5a	DDC	0.5	(((Helicoverpa,Heliothis),Schinia),Pyrrhia);			Fang et al 2000
Mitchell A, Cho S, Regier JC, Mitter C, Poole RW, Matthews M (1997) Phylogenetic utility of elongation factor-1a in Noctuoidea (Insecta: Lepidoptera): the limits of synonymous substitution. Molecular Biology and Evolution 14:381–390	Mitchell et al 1997	2	EF1a	0.5	(Meganola,((Catocala,(Hyphantria,Lymantria)),(((Condica,Panthea),(Trichoplusia,(Acronicta,(Amphipyra,Cucullia)))),((Spodoptera,(Elaphria,(Lithophane,Agrotis))),(Helicoverpa,(Schinia,Pyrrhia))))));
		3	EF1a	0.5	((Meganola,(Catocala,(Hyphantria,Lymantria))),(Trichoplusia,((Acronicta,(Amphipyra,Cucullia)),((Condica,Panthea),((Elaphria,(Spodoptera,(Lithophane,Agrotis))),((Helicoverpa,Schinia),Pyrrhia))))));
Wink M, von Nickisch-Rosenegk E (1997) Sequence data of mitochondrial 16S rDNA of Arctiidae and Nymphalidae: evidence for a convergent evolution of pyrrolizidine alkaloid and cardiac sequestration. Journal of Chemical Entomology 23: 1549–1568	Wink & von Nickisch-Rosenegk 1997	1a	16S	0.5	(((Atolmis,Eilema),((Arctia,(Spilosoma,Diaphora)),Utetheisa,Tyria)),Spodoptera);
		1b	16S	0.5	(((Atolmis,Eilema),((((Arctia,(Spilosoma,Diaphora)),Tyria),Utetheisa))),Spodoptera);
Cho S, Mitchell A, Regier JC, Mitter C, Poole RW, Friedlander TP, Zhao S (1995) A highly conserved nuclear gene for low-level phylogenetics: elongation factor-1a recovers morphology-based tree for heliothine moths. Molecular Biology and Evolution 12:650–656	Cho et al 1995	1b	EF1a	1.0	((Helicoverpa,Heliothis),(Pyrrhia,Schinia));			Mitchell et al 1997
Weller SJ, Pashley DP, Martin JA, Constable JL (1994) Phylogeny of noctuid moths and the utility of combining independent nuclear and mitochondrial genes. Systematic Biology 43:194–211	Weller et al 1994	4	ND1	0.33	(Clostera,((((Acronicta,Furcula),Peridea),Spodoptera),(Heliothis,(Mythimna,Leucania),Orgyia,(Utetheisa,(Catocala,Spilosoma)))));
		5	ND1	0.33	(Clostera,(Furcula,((Spodoptera,Peridea),((((Heliothis,Mythimna),Leucania),Acronicta),(Orgyia,(Utetheisa,(Catocala,Spilosoma)))))));
		6	ND1	0.33	(Clostera,(Spodoptera,(Peridea,(Furcula,Acronicta)),(((Heliothis,Leucania),Mythimna),(Utetheisa,(Catocala,(Orgyia,Spilosoma))))));
		8	ND1, 28S	0.5	(Clostera,(Peridea,(Orgyia,(Acronicta,Spodoptera,Mythimna,Leucania),(Catocala,(Utetheisa,Spilosoma)))));				Noctuidae is a polytomy and can't be included for that partition
		9	ND1, 28S	0.5 (Noctuoidea) 1.0 (Noctuidae)	(Clostera,(Peridea,(((Acronicta,Spodoptera),(Mythimna,Leucania)),(Orgyia,(Utetheisa,(Catocala,Spilosoma))))));
Miller JS (1992) Pupal morphology and the subfamily classification of the Notodontidae (Lepidoptera: Noctuoidea) Journal of the New York Entomological Society	Mille 1992	33	Morphology	0.5	(Thaumetopoea,(Clostera,(Phalera,((Gluphisia,Furcula),Notodonta))));
		35	Morphology	0.5	(Thaumetopoea,(Clostera,(Phalera,((Gluphisia,Furcula),Notodonta))));
Weller SJ, Friedlander TP, Martin JA, Pashley DP (1992) Phylogenetic studies of ribosomal RNA variation in higher moths and butterflies (Lepidoptera: Ditrysia). Molecular Phylogenetics and Evolution 1:312–337	Weller etal 1992	2	18S, 28S	0.5	(Spodoptera,(Malacosoma,GEOMETROIDEA));
		3a	18S, 28S	0.5	((Spodoptera,Malacosoma),GEOMETROIDEA);
		4	18S, 28S	1.0	(Orgyia,Peridea,(Utetheisa,Spilosoma,Catocala,(Mythimna,Leucania),(Acronicta,Spodoptera)));
Miller JS (1991) Cladistics and classification of the Notodontidae (Lepidoptera: Noctuoidea) based on larval and adult morphology. Bulletin of the American Museum of Natural History 204:1–230	Miller 1991	99+100	Morphology	1.0	(Thaumetopoea,(Clostera,(((((Furcula,Cerura),Gluphisia),Ptilophora),(Notodonta,(Odontosia,Pheosia))),((Phalera,Peridea),(Harpyia,Stauropus)))));
